# Supplementary material for: DAR (diversity–area relationship): Extending classic SAR (species–area relationship) for biodiversity and biogeography analyses
Source: Ecol Evol. 2018 Sep 25;8(20):10023–38. doi: 10.1002/ece3.4425 (PMC6206192; doi:10.1002/ece3.4425)
Supplement: Supplementary file 1 [file ECE3-8-10023-s001.xls]

## Sheet: Table S4
Table S4. Fitting the alpha-Diversity Area Relationship (alpha-DAR) with 100 times of re-sampling of the 1473-Subjects AGP datasets
Diversity Order	Power Law (PL)				PL with Inverse Exponential Cutoff (PLIEC)					PL with Exponential Cutoff (PLEC)
	z	ln(c)	R	p-value	z	d	ln(c)	R	p-value	z	d	ln(c)	R	p-value
q=0	0.317681	6.87993	0.988283	0	0.297322	-1.27229	7.01496	0.995048	0	0.38358	-0.000175805	6.59446	0.994985	0
	0.32476	6.83723	0.991641	0	0.307757	-1.06259	6.95	0.996177	0	0.388022	-0.00016877	6.56318	0.997574	0
	0.318298	6.87532	0.986772	0	0.294585	-1.48188	7.03259	0.995889	0	0.395296	-0.000205418	6.54176	0.995862	0
	0.319701	6.88594	0.984604	0	0.294422	-1.57971	7.05359	0.994846	0	0.403541	-0.000223671	6.52274	0.995255	0
	0.321375	6.86046	0.987054	0	0.297865	-1.46921	7.01639	0.995849	0	0.394964	-0.000196323	6.54167	0.995204	0
	0.31401	6.89757	0.98889	0	0.293771	-1.26475	7.0318	0.995737	0	0.381225	-0.000179318	6.6064	0.99603	0
	0.321687	6.8613	0.986289	0	0.296366	-1.58232	7.02923	0.996456	0	0.394366	-0.000193894	6.54646	0.994218	0
	0.319501	6.86814	0.98712	0	0.295735	-1.48519	7.02576	0.996212	0	0.389649	-0.000187142	6.56426	0.994616	0
	0.302063	7.01119	0.977629	0	0.271547	-1.90699	7.21358	0.994176	0	0.39488	-0.000247619	6.60911	0.992119	0
	0.318406	6.88316	0.986028	0	0.294986	-1.46354	7.03848	0.994909	0	0.399196	-0.000215533	6.53318	0.996016	0
	0.303869	6.96697	0.986991	0	0.280879	-1.43668	7.11945	0.996394	0	0.37182	-0.000181282	6.67261	0.994765	0
	0.307372	6.94337	0.986112	0	0.2828	-1.53561	7.10634	0.996597	0	0.375856	-0.000182702	6.6467	0.993823	0
	0.303559	7.00586	0.982292	0	0.282466	-1.31815	7.14575	0.990192	0	0.398091	-0.000252193	6.59635	0.997242	0
	0.316326	6.91453	0.983433	0	0.289346	-1.68601	7.09346	0.995325	0	0.404063	-0.000234066	6.53446	0.995325	0
	0.324333	6.84984	0.983393	0	0.297033	-1.70603	7.03089	0.994977	0	0.412115	-0.000234187	6.46957	0.99472	0
	0.308543	6.94862	0.985713	0	0.283197	-1.58392	7.11672	0.996775	0	0.377911	-0.000185061	6.64812	0.99356	0
	0.325304	6.8348	0.985101	0	0.296735	-1.78536	7.02427	0.997727	0	0.39418	-0.000183748	6.53643	0.99206	0
	0.32375	6.84366	0.990785	0	0.305624	-1.13269	6.96387	0.995965	0	0.390415	-0.000177852	6.55487	0.997407	0
	0.304036	6.99491	0.982387	0	0.279052	-1.56135	7.16061	0.99342	0	0.385063	-0.000216164	6.6439	0.993359	0
	0.316448	6.89309	0.982355	0	0.290504	-1.62127	7.06515	0.993336	0	0.403034	-0.000230995	6.518	0.993917	0
	0.310915	6.92804	0.987267	0	0.28799	-1.43265	7.08009	0.996203	0	0.37781	-0.000178462	6.63826	0.994468	0
	0.324181	6.84811	0.986064	0	0.301262	-1.43225	7.00011	0.994272	0	0.406479	-0.000219555	6.4916	0.996063	0
	0.320137	6.88117	0.98567	0	0.295666	-1.52927	7.04346	0.995255	0	0.399412	-0.00021149	6.53775	0.995182	0
	0.314614	6.89505	0.988003	0	0.293934	-1.29233	7.0322	0.995116	0	0.377351	-0.00016737	6.62327	0.994196	0
	0.317151	6.89392	0.984036	0	0.290872	-1.64218	7.0682	0.99527	0	0.397781	-0.000215107	6.54463	0.994043	0
	0.321895	6.85612	0.986322	0	0.29814	-1.48453	7.01367	0.995266	0	0.401527	-0.000212442	6.51116	0.995822	0
	0.301257	7.00826	0.985261	0	0.275079	-1.63591	7.18188	0.997626	0	0.370748	-0.000185389	6.70723	0.993517	0
	0.309334	6.93709	0.988212	0	0.289307	-1.25158	7.06992	0.995116	0	0.37742	-0.000181641	6.64214	0.995754	0
	0.318843	6.87982	0.977021	0	0.28669	-2.0093	7.09306	0.993498	0	0.411514	-0.00024723	6.47837	0.989986	0
	0.309306	6.93497	0.990573	0	0.290323	-1.18624	7.06086	0.996793	0	0.371553	-0.000166064	6.66531	0.996897	0
	0.315746	6.88778	0.985448	0	0.28835	-1.71206	7.06947	0.997778	0	0.382806	-0.000178904	6.59728	0.992452	0
	0.319596	6.88083	0.992323	0	0.30445	-0.946496	6.98128	0.996043	0	0.383498	-0.000170478	6.60401	0.998576	0
	0.310938	6.95158	0.983849	0	0.285782	-1.57203	7.11841	0.99456	0	0.3968	-0.000229064	6.57962	0.995642	0
	0.309239	6.95415	0.989765	0	0.289389	-1.24051	7.0858	0.996562	0	0.377576	-0.00018231	6.65812	0.997379	0
	0.315169	6.9104	0.983294	0	0.288148	-1.6886	7.08961	0.995309	0	0.399892	-0.000226025	6.54338	0.994467	0
	0.307414	6.96074	0.98648	0	0.281436	-1.62342	7.13303	0.998191	0	0.373053	-0.000175112	6.67639	0.993566	0
	0.304516	6.97661	0.991716	0	0.286775	-1.10862	7.09426	0.997329	0	0.361996	-0.000153348	6.7276	0.997288	0
	0.322275	6.84551	0.991766	0	0.304598	-1.10469	6.96275	0.996744	0	0.376277	-0.000144066	6.61158	0.996159	0
	0.328811	6.82309	0.976945	0	0.295317	-2.09311	7.04523	0.993753	0	0.429458	-0.000268508	6.38709	0.991314	0
	0.312235	6.93242	0.983757	0	0.285187	-1.69031	7.11181	0.996027	0	0.393133	-0.000215822	6.58197	0.994145	0
	0.319627	6.86505	0.984112	0	0.29177	-1.7408	7.0498	0.996535	0	0.395736	-0.000203045	6.53535	0.992897	0
	0.323492	6.84574	0.986569	0	0.296271	-1.70112	7.02627	0.998184	0	0.394034	-0.000188192	6.54015	0.99396	0
	0.317333	6.90494	0.977482	0	0.286652	-1.91728	7.10841	0.992646	0	0.414613	-0.000259527	6.48352	0.991903	0
	0.304808	6.96981	0.987866	0	0.284246	-1.28498	7.10618	0.995356	0	0.375422	-0.000188384	6.66392	0.996215	0
	0.308351	6.95736	0.986977	0	0.282958	-1.58689	7.12577	0.998109	0	0.37408	-0.000175352	6.67262	0.994044	0
	0.316159	6.89742	0.987556	0	0.293011	-1.44653	7.05094	0.99637	0	0.388603	-0.000193268	6.58359	0.995722	0
	0.308759	6.95904	0.975942	0	0.273377	-2.21111	7.1937	0.997146	0	0.396795	-0.000234865	6.57767	0.98841	0
	0.310411	6.94535	0.988351	0	0.288729	-1.35498	7.08915	0.996383	0	0.381869	-0.000190637	6.63579	0.996599	0
	0.31597	6.88588	0.989515	0	0.294394	-1.34834	7.02898	0.997202	0	0.375725	-0.000159417	6.62702	0.995096	0
	0.32287	6.84223	0.987353	0	0.297918	-1.55927	7.00771	0.997166	0	0.38936	-0.000177383	6.5542	0.993953	0
	0.320528	6.86144	0.983549	0	0.293013	-1.71945	7.04392	0.995596	0	0.394269	-0.000196728	6.54199	0.991747	0
	0.31905	6.87722	0.987337	0	0.295874	-1.44832	7.03092	0.996012	0	0.390136	-0.000189644	6.56927	0.995057	0
	0.320082	6.88232	0.976636	0	0.288164	-1.99463	7.094	0.992745	0	0.418868	-0.000263543	6.45438	0.991238	0
	0.320317	6.87241	0.98702	0	0.294339	-1.62342	7.0447	0.997818	0	0.390346	-0.000186825	6.56904	0.994452	0
	0.297489	7.02322	0.991625	0	0.278418	-1.19174	7.14969	0.998417	0	0.346916	-0.000131862	6.8091	0.995945	0
	0.331645	6.77451	0.985168	0	0.302942	-1.79377	6.96488	0.997434	0	0.401012	-0.000185058	6.47402	0.99196	0
	0.324324	6.84115	0.9896	0	0.30462	-1.23132	6.97182	0.995689	0	0.395046	-0.000188674	6.53478	0.997013	0
	0.296967	7.01555	0.984601	0	0.270502	-1.65383	7.19106	0.997593	0	0.359912	-0.000167927	6.74287	0.991572	0
	0.311799	6.93417	0.981378	0	0.28339	-1.77536	7.12258	0.99491	0	0.398693	-0.000231817	6.55775	0.993357	0
	0.320137	6.86143	0.988389	0	0.296397	-1.48356	7.01888	0.997437	0	0.382315	-0.000165879	6.59208	0.994267	0
	0.328609	6.81729	0.987953	0	0.306197	-1.40057	6.96593	0.995609	0	0.40362	-0.000200117	6.49234	0.99606	0
	0.301673	7.0014	0.988547	0	0.280243	-1.33917	7.14353	0.996854	0	0.366158	-0.000172035	6.72205	0.995664	0
	0.310113	6.94119	0.987782	0	0.287197	-1.43206	7.09317	0.996761	0	0.379903	-0.000186189	6.63885	0.995662	0
	0.305406	6.97406	0.987545	0	0.280753	-1.54058	7.13756	0.998249	0	0.36712	-0.000164643	6.70672	0.993902	0
	0.321048	6.86384	0.991294	0	0.302705	-1.14629	6.98549	0.996691	0	0.381726	-0.000161879	6.60098	0.996878	0
	0.308365	6.95528	0.989927	0	0.288454	-1.24427	7.08733	0.996806	0	0.368755	-0.000161109	6.69367	0.995913	0
	0.312458	6.91917	0.987341	0	0.290206	-1.39056	7.06675	0.99568	0	0.379905	-0.000179936	6.62699	0.994589	0
	0.322241	6.85356	0.99047	0	0.301542	-1.29352	6.99083	0.997281	0	0.386745	-0.000172085	6.57413	0.996726	0
	0.330733	6.78928	0.988481	0	0.305347	-1.58643	6.95764	0.998173	0	0.394916	-0.000171229	6.51124	0.99435	0
	0.306995	6.95482	0.988463	0	0.284031	-1.43511	7.10712	0.99767	0	0.372534	-0.000174845	6.67091	0.995561	0
	0.314202	6.93256	0.984214	0	0.289521	-1.54238	7.09625	0.994319	0	0.403245	-0.000237551	6.54683	0.996636	0
	0.315689	6.88746	0.990108	0	0.294784	-1.30639	7.0261	0.997343	0	0.369879	-0.00014457	6.65271	0.994711	0
	0.318908	6.88123	0.986188	0	0.294645	-1.51624	7.04215	0.995689	0	0.395644	-0.000204718	6.54881	0.995176	0
	0.317867	6.8892	0.988415	0	0.298886	-1.18621	7.01509	0.994292	0	0.396543	-0.000209891	6.54838	0.997944	0
	0.310641	6.95501	0.975284	0	0.276707	-2.12061	7.18006	0.994557	0	0.409805	-0.00026455	6.52543	0.990876	0
	0.315375	6.9051	0.984482	0	0.29064	-1.54575	7.06915	0.994558	0	0.397137	-0.000218126	6.55091	0.99489	0
	0.318391	6.89016	0.982696	0	0.292878	-1.59438	7.05936	0.993193	0	0.406861	-0.000236021	6.50691	0.994622	0
	0.312411	6.90989	0.985355	0	0.28792	-1.53048	7.07232	0.995431	0	0.378919	-0.000177431	6.62178	0.992392	0
	0.315991	6.88503	0.987562	0	0.29406	-1.37049	7.03048	0.995485	0	0.387396	-0.000190495	6.57571	0.995504	0
	0.311444	6.91961	0.987316	0	0.290994	-1.27797	7.05524	0.99441	0	0.386521	-0.000200291	6.59438	0.996348	0
	0.30268	6.99348	0.987436	0	0.280072	-1.41286	7.14342	0.996607	0	0.371567	-0.000183777	6.69506	0.995491	0
	0.31321	6.92044	0.988114	0	0.289536	-1.47944	7.07745	0.997511	0	0.377893	-0.000172562	6.64023	0.994756	0
	0.314452	6.90137	0.990216	0	0.296488	-1.12261	7.02051	0.995606	0	0.377846	-0.000169122	6.62675	0.99656	0
	0.301003	7.01078	0.981922	0	0.273607	-1.71202	7.19247	0.995433	0	0.382939	-0.00021859	6.65584	0.993362	0
	0.324483	6.85042	0.985946	0	0.300771	-1.48181	7.00769	0.994712	0	0.408363	-0.000223776	6.48706	0.99631	0
	0.306176	6.97252	0.983925	0	0.282033	-1.50878	7.13264	0.994104	0	0.384283	-0.000208373	6.63416	0.993999	0
	0.31456	6.9011	0.986334	0	0.290817	-1.48378	7.05857	0.995688	0	0.389639	-0.000200297	6.57585	0.99518	0
	0.304307	6.96875	0.984991	0	0.279626	-1.54239	7.13244	0.995768	0	0.375394	-0.000189645	6.66081	0.993455	0
	0.319945	6.86938	0.983475	0	0.288982	-1.93495	7.07473	0.998761	0	0.38909	-0.000184465	6.56985	0.990713	0
	0.322064	6.86114	0.984402	0	0.295418	-1.66515	7.03785	0.995607	0	0.397818	-0.000202099	6.53297	0.992977	0
	0.318552	6.88173	0.988652	0	0.29589	-1.41621	7.03203	0.996985	0	0.387114	-0.00018291	6.58472	0.995868	0
	0.319577	6.86772	0.988916	0	0.296704	-1.42939	7.01942	0.997352	0	0.387557	-0.000181359	6.57323	0.995967	0
	0.31601	6.90421	0.98368	0	0.289758	-1.64058	7.07832	0.994969	0	0.401173	-0.000227197	6.53528	0.994913	0
	0.314624	6.91499	0.988303	0	0.294553	-1.25426	7.0481	0.995006	0	0.389248	-0.000199084	6.59171	0.997056	0
	0.312619	6.91469	0.990229	0	0.293025	-1.22451	7.04465	0.996714	0	0.378121	-0.000174745	6.63094	0.99708	0
	0.298979	7.0177	0.987184	0	0.275508	-1.46677	7.17336	0.997307	0	0.358666	-0.000159233	6.75914	0.993386	0
	0.313868	6.91529	0.98646	0	0.292442	-1.33893	7.05739	0.994118	0	0.38398	-0.000187047	6.61157	0.994214	0
	0.309513	6.92928	0.992704	0	0.29313	-1.02384	7.03794	0.997345	0	0.365009	-0.000148053	6.68887	0.997738	0
	0.305297	6.9703	0.986929	0	0.280681	-1.53831	7.13356	0.997602	0	0.363037	-0.00015404	6.72017	0.992496	0
	0.318687	6.87704	0.990873	0	0.300569	-1.13223	6.9972	0.996215	0	0.378831	-0.000160455	6.61649	0.996438	0
q=1	0.0827388	4.86048	0.756442	0	0.0605383	-1.38736	5.00771	0.842614	0	0.164996	-0.000219448	4.50414	0.866647	0
	0.122557	4.60336	0.901831	0	0.109609	-0.809151	4.68923	0.918511	0	0.217257	-0.000252643	4.19312	0.983301	0
	0.0788313	4.91015	0.777264	0	0.0511778	-1.72813	5.09355	0.923475	0	0.174551	-0.000255362	4.49549	0.941196	0
	0.10607	4.71124	0.80006	0	0.0768915	-1.82341	4.90475	0.895606	0	0.210106	-0.000277551	4.26055	0.913704	0
	0.0826028	4.8547	0.724807	0	0.0487036	-2.11844	5.07952	0.906251	0	0.176496	-0.000250488	4.44796	0.860245	0
	0.0938029	4.78686	0.854296	0	0.069001	-1.54993	4.95135	0.948936	0	0.164991	-0.000189918	4.47847	0.928851	0
	0.122254	4.57458	0.91603	0	0.0994968	-1.42217	4.72551	0.967661	0	0.192934	-0.00018856	4.2684	0.963232	0
	0.113788	4.63754	0.925905	0	0.0967834	-1.06268	4.75032	0.959866	0	0.1864	-0.000193715	4.32298	0.983724	0
	0.0869606	4.84843	0.757957	0	0.0533069	-2.10309	5.07162	0.928597	0	0.190779	-0.000276968	4.39869	0.912947	0
	0.103426	4.71197	0.873111	0	0.0776157	-1.61293	4.88315	0.959748	0	0.168839	-0.000174512	4.4286	0.926697	0
	0.0674074	4.9722	0.735915	0	0.0445828	-1.42636	5.12357	0.8656	0	0.144307	-0.000205154	4.63907	0.874353	0
	0.0838344	4.85188	0.881176	0	0.064976	-1.17851	4.97696	0.952833	0	0.144765	-0.000162551	4.58793	0.951941	0
	0.0711405	4.9576	0.736353	0	0.0525094	-1.1643	5.08116	0.81646	0	0.166048	-0.000253195	4.54646	0.920557	0
	0.0935215	4.81563	0.795217	0	0.0604433	-2.06713	5.03501	0.94709	0	0.19339	-0.00026643	4.383	0.927598	0
	0.0937078	4.7953	0.807339	0	0.0594585	-2.14032	5.02244	0.971096	0	0.175042	-0.000216983	4.44296	0.898384	0
	0.113003	4.62819	0.938642	0	0.0944928	-1.15674	4.75096	0.979857	0	0.145336	-8.62587e-05	4.48813	0.950716	0
	0.0842099	4.84658	0.725762	0	0.0469614	-2.32774	5.09362	0.93351	0	0.162153	-0.000207937	4.50894	0.818198	0
	0.111599	4.65427	0.943028	0	0.0994874	-0.756874	4.7346	0.961424	0	0.17344	-0.00016498	4.38638	0.987759	0
	0.0640937	5.00632	0.703943	0	0.036909	-1.69883	5.18662	0.890903	0	0.15168	-0.000233663	4.6269	0.887809	0
	0.0946199	4.7611	0.858846	0	0.0746349	-1.24891	4.89365	0.920695	0	0.163779	-0.000184503	4.46151	0.928572	0
	0.0669334	4.97166	0.775091	0	0.0441869	-1.42149	5.12252	0.9126	0	0.139267	-0.000192972	4.65831	0.90701	0
	0.119582	4.59914	0.875021	0	0.094722	-1.55359	4.76402	0.936135	0	0.207559	-0.000234706	4.21803	0.94696	0
	0.103642	4.7253	0.922891	0	0.0875133	-1.00791	4.83227	0.959542	0	0.16999	-0.000177005	4.43788	0.98088	0
	0.0955387	4.76903	0.868834	0	0.07533	-1.26289	4.90306	0.931581	0	0.162757	-0.000179325	4.47784	0.934373	0
	0.086569	4.86266	0.740595	0	0.0544622	-2.00643	5.07559	0.894893	0	0.204298	-0.00031408	4.35265	0.932366	0
	0.114673	4.64912	0.900684	0	0.0950285	-1.22764	4.77941	0.943855	0	0.20536	-0.000241935	4.25627	0.985745	0
	0.0882007	4.81912	0.773427	0	0.0572612	-1.93348	5.02431	0.91891	0	0.175918	-0.000234014	4.43913	0.886179	0
	0.0534541	5.06086	0.725564	0	0.0346975	-1.17214	5.18525	0.862119	0	0.116524	-0.00016826	4.78764	0.870767	0
	0.0931343	4.79337	0.728105	0	0.0525424	-2.53669	5.06258	0.931115	0	0.211782	-0.000316531	4.27939	0.895685	0
	0.0755227	4.90888	0.863643	0	0.0589753	-1.03408	5.01862	0.930402	0	0.138639	-0.000168383	4.63546	0.954277	0
	0.0869482	4.84005	0.721575	0	0.0450057	-2.62109	5.11822	0.962249	0	0.185825	-0.000263785	4.41172	0.856521	0
	0.0953935	4.76022	0.916063	0	0.0858097	-0.598915	4.82378	0.931398	0	0.135907	-0.000108082	4.58472	0.941829	0
	0.0678763	4.97047	0.787331	0	0.0414513	-1.65136	5.14572	0.966512	0	0.128215	-0.000160972	4.70908	0.880237	0
	0.0660576	4.98864	0.744014	0	0.0448417	-1.32583	5.12934	0.862872	0	0.138046	-0.000192051	4.67678	0.872628	0
	0.105897	4.70751	0.835821	0	0.0710049	-2.18051	4.93892	0.975849	0	0.19663	-0.000242059	4.31445	0.927792	0
	0.0734312	4.92981	0.717091	0	0.0374057	-2.25132	5.16873	0.963432	0	0.143453	-0.000186806	4.62647	0.813697	0
	0.0597419	5.01154	0.881717	0	0.046278	-0.841388	5.10084	0.953676	0	0.0929227	-8.85201e-05	4.8678	0.923727	0
	0.0843093	4.86392	0.787137	0	0.0613128	-1.4371	5.01644	0.879642	0	0.17479	-0.000241386	4.47196	0.919391	0
	0.106945	4.69716	0.717251	0	0.0583992	-3.03373	5.01912	0.932211	0	0.239238	-0.000352932	4.12407	0.873742	0
	0.0606286	5.02549	0.631697	0	0.0264126	-2.13824	5.25242	0.907825	0	0.148276	-0.000233826	4.64581	0.814123	0
	0.0641261	4.99233	0.685844	0	0.0283517	-2.23563	5.22959	0.979821	0	0.13579	-0.000191185	4.68189	0.810049	0
	0.10665	4.70692	0.840448	0	0.0719206	-2.17034	4.93725	0.978209	0	0.189148	-0.00022009	4.34954	0.91653	0
	0.0611637	5.03879	0.528686	0	0.0184726	-2.66787	5.32192	0.857308	0	0.198924	-0.000367518	4.44201	0.853207	0
	0.0855241	4.86331	0.857986	0	0.0683955	-1.07041	4.97691	0.913731	0	0.163782	-0.000208778	4.5243	0.964925	0
	0.0618904	5.01335	0.752144	0	0.0340559	-1.73944	5.19796	0.973886	0	0.123209	-0.000163587	4.74772	0.861019	0
	0.0807309	4.8518	0.871968	0	0.0603522	-1.27351	4.98695	0.960405	0	0.136497	-0.000148773	4.61022	0.935452	0
	0.0772701	4.89135	0.687829	0	0.034282	-2.68643	5.17645	0.981274	0	0.13053	-0.000142088	4.66063	0.737698	0
	0.0934664	4.82039	0.831161	0	0.0758072	-1.10356	4.93751	0.879383	0	0.18421	-0.000242087	4.42729	0.946982	0
	0.0802228	4.88457	0.855159	0	0.0610784	-1.19638	5.01153	0.933059	0	0.150301	-0.000186954	4.58099	0.952779	0
	0.0851401	4.84493	0.80888	0	0.055802	-1.8334	5.03951	0.95611	0	0.148605	-0.000169312	4.57001	0.877079	0
	0.110165	4.67122	0.829892	0	0.0805084	-1.85329	4.86791	0.92502	0	0.210854	-0.000268621	4.23504	0.933105	0
	0.0804513	4.88962	0.719314	0	0.0453027	-2.19652	5.12273	0.920735	0	0.178965	-0.000262817	4.46285	0.873377	0
	0.111095	4.66633	0.772214	0	0.074951	-2.25871	4.90605	0.898574	0	0.225785	-0.000305971	4.1695	0.892926	0
	0.0702284	4.96177	0.700689	0	0.0386417	-1.97393	5.17126	0.907289	0	0.173091	-0.000274417	4.51618	0.907791	0
	0.0580386	5.00926	0.848985	0	0.0432165	-0.926268	5.10756	0.937025	0	0.0809612	-6.11534e-05	4.90996	0.869676	0
	0.132003	4.51253	0.874814	0	0.101838	-1.88507	4.71259	0.94814	0	0.22721	-0.000253993	4.1001	0.944038	0
	0.0930902	4.78205	0.865501	0	0.0777513	-0.958565	4.88378	0.903947	0	0.175168	-0.000218968	4.42649	0.966059	0
	0.0442586	5.10332	0.586374	0	0.0139945	-1.89127	5.30403	0.93893	0	0.0830885	-0.000103591	4.93511	0.653865	0
	0.0944394	4.78372	0.779918	0	0.0585117	-2.24521	5.022	0.950122	0	0.196973	-0.00027354	4.33954	0.913806	0
	0.0993457	4.73192	0.869806	0	0.0751526	-1.51188	4.89237	0.952174	0	0.168272	-0.000183882	4.43333	0.933671	0
	0.104621	4.71712	0.846668	0	0.0808024	-1.48849	4.87509	0.91713	0	0.194549	-0.000239911	4.32755	0.940402	0
	0.0447478	5.12977	0.643372	0	0.021181	-1.47275	5.28607	0.893281	0	0.114189	-0.000185256	4.82895	0.853928	0
	0.0784214	4.89874	0.812192	0	0.0524398	-1.62365	5.07106	0.949655	0	0.14841	-0.000186717	4.59555	0.908753	0
	0.0650891	4.9987	0.737814	0	0.0357528	-1.83329	5.19326	0.956164	0	0.133474	-0.000182438	4.70246	0.856981	0
	0.105749	4.69294	0.868482	0	0.0866243	-1.19516	4.81978	0.914756	0	0.18205	-0.000203555	4.36241	0.937257	0
	0.0523046	5.07524	0.663934	0	0.0264254	-1.61725	5.24687	0.895409	0	0.118262	-0.000175962	4.78951	0.813944	0
	0.0867745	4.83159	0.776796	0	0.0636891	-1.44266	4.9847	0.863864	0	0.182212	-0.000254609	4.41816	0.913378	0
	0.0897538	4.8059	0.864223	0	0.0643674	-1.58645	4.97427	0.973005	0	0.147721	-0.000154645	4.55479	0.919462	0
	0.126813	4.55327	0.895024	0	0.0945771	-2.01453	4.76707	0.987022	0	0.19704	-0.000187351	4.24905	0.937425	0
	0.0588442	5.04826	0.661469	0	0.0242261	-2.16337	5.27785	0.971627	0	0.124847	-0.000176083	4.76234	0.782076	0
	0.0765904	4.92605	0.657157	0	0.0388191	-2.36042	5.17655	0.884965	0	0.204457	-0.000341125	4.37213	0.901412	0
	0.0861152	4.84544	0.755878	0	0.0564545	-1.85357	5.04216	0.893346	0	0.177225	-0.000243063	4.45076	0.879559	0
	0.0873521	4.838	0.76318	0	0.0552934	-2.00342	5.05062	0.919157	0	0.184678	-0.000259647	4.41639	0.900623	0
	0.096019	4.77593	0.869311	0	0.0836355	-0.773869	4.85806	0.893165	0	0.180463	-0.000225281	4.41012	0.969824	0
	0.0714054	4.95097	0.577104	0	0.0177939	-3.35031	5.30653	0.980314	0	0.16805	-0.000257829	4.53231	0.725262	0
	0.0837602	4.86187	0.791035	0	0.0553727	-1.774	5.05014	0.930667	0	0.176672	-0.00024787	4.45938	0.932333	0
	0.0841298	4.85907	0.760329	0	0.0570076	-1.69493	5.03895	0.882648	0	0.183679	-0.00026558	4.42782	0.913292	0
	0.0712366	4.94646	0.760263	0	0.0432213	-1.75074	5.13226	0.936489	0	0.153687	-0.000219963	4.58928	0.907133	0
	0.0949479	4.77959	0.812751	0	0.0634289	-1.9697	4.98863	0.950813	0	0.178708	-0.000223456	4.41674	0.907275	0
	0.0871607	4.82507	0.864627	0	0.0708268	-1.02074	4.9334	0.913999	0	0.156628	-0.000185327	4.52414	0.947508	0
	0.093991	4.80413	0.80435	0	0.0640777	-1.86936	5.00252	0.930682	0	0.197197	-0.000275334	4.35704	0.945352	0
	0.0564498	5.05066	0.729922	0	0.0310836	-1.58519	5.2189	0.94479	0	0.107608	-0.000136481	4.82905	0.819257	0
	0.0799526	4.86308	0.88089	0	0.064994	-0.934797	4.96228	0.931031	0	0.134508	-0.000145543	4.62674	0.943521	0
	0.059458	5.00814	0.661326	0	0.0250465	-2.15046	5.23636	0.962989	0	0.12954	-0.000186967	4.70454	0.793425	0
	0.137617	4.47452	0.932064	0	0.115144	-1.40439	4.62357	0.972745	0	0.217709	-0.00021367	4.12757	0.980718	0
	0.0655418	4.97027	0.800795	0	0.0435735	-1.37285	5.11596	0.93928	0	0.116736	-0.000136577	4.74849	0.87465	0
	0.10538	4.71145	0.855919	0	0.0788628	-1.6571	4.88731	0.942207	0	0.199999	-0.000252428	4.30156	0.958852	0
	0.0674956	4.97763	0.776991	0	0.041224	-1.64178	5.15187	0.953757	0	0.13595	-0.000182625	4.68109	0.894494	0
	0.0788365	4.88446	0.703509	0	0.0373335	-2.59362	5.15971	0.976586	0	0.150271	-0.000190574	4.57501	0.789583	0
	0.108595	4.6934	0.829806	0	0.0775968	-1.93717	4.89898	0.936079	0	0.202705	-0.000251068	4.28571	0.923111	0
	0.0711005	4.9402	0.762661	0	0.0476582	-1.46496	5.09567	0.890586	0	0.147283	-0.00020324	4.61018	0.890421	0
	0.0852184	4.84812	0.828105	0	0.0581113	-1.69399	5.0279	0.958041	0	0.163541	-0.000208951	4.50882	0.932184	0
	0.073223	4.93962	0.722908	0	0.0390992	-2.13248	5.16594	0.949856	0	0.160972	-0.000234099	4.55949	0.871759	0
	0.0830117	4.87652	0.770651	0	0.0585692	-1.52747	5.03863	0.875289	0	0.182501	-0.00026542	4.44553	0.929361	0
	0.086767	4.84172	0.878209	0	0.0681867	-1.16112	4.96495	0.943157	0	0.159437	-0.000193869	4.52692	0.970749	0
	0.0465125	5.11762	0.54615	0	0.0104875	-2.25129	5.35654	0.946987	0	0.128012	-0.000217426	4.76457	0.766759	0
	0.062885	5.00507	0.714063	0	0.0384076	-1.52965	5.1674	0.876516	0	0.144904	-0.000218812	4.64976	0.88556	0
	0.0737063	4.92177	0.913868	0	0.0604409	-0.828988	5.00975	0.962102	0	0.118661	-0.000119931	4.72703	0.966134	0
	0.0638085	5.00246	0.638611	0	0.0252904	-2.40709	5.25792	0.95126	0	0.143384	-0.000212291	4.65774	0.780015	0
	0.0886788	4.82534	0.890319	0	0.074433	-0.890254	4.91982	0.92795	0	0.152225	-0.000169528	4.55006	0.959896	0
q=2	0.0267531	3.64602	0.380524	0	0.00901067	-1.10877	3.76369	0.598177	0	0.0756841	-0.000130539	3.43405	0.545888	0
	0.0607449	3.43263	0.742609	0	0.0519376	-0.550387	3.49104	0.768274	0	0.139831	-0.000210988	3.09003	0.920387	0
	0.0325387	3.63744	0.616916	0	0.0196118	-0.807829	3.72317	0.762562	0	0.0836735	-0.000136418	3.41592	0.823319	0
	0.0466232	3.5262	0.583955	0	0.0222121	-1.52551	3.6881	0.808508	0	0.114877	-0.000182089	3.23052	0.756402	0
	0.0310677	3.62102	0.377483	0	0.00135083	-1.85708	3.8181	0.760635	0	0.10748	-0.000203854	3.29	0.644298	0
	0.0451158	3.54515	0.673658	0	0.0232788	-1.36464	3.68998	0.899685	0	0.0835921	-0.000102648	3.37847	0.747134	0
	0.0778381	3.28325	0.924413	0	0.0669202	-0.682286	3.35566	0.954344	0	0.110551	-8.7272e-05	3.14154	0.949882	0
	0.0686855	3.35053	0.8873	0	0.063564	-0.320055	3.38449	0.895512	0	0.106873	-0.000101877	3.1851	0.929661	0
	0.0421539	3.56278	0.559743	0	0.0161645	-1.62414	3.73515	0.843603	0	0.119307	-0.000205829	3.22856	0.803279	0
	0.0800313	3.28523	0.763851	0	0.0554233	-1.53781	3.44843	0.876345	0	0.139895	-0.000159705	3.0259	0.828684	0
	0.0140817	3.72292	0.224808	0	-0.00103296	-0.944554	3.82316	0.495269	0	0.047015	-8.78597e-05	3.58025	0.371435	0
	0.0359134	3.60592	0.640438	0	0.0267788	-0.570844	3.66651	0.70634	0	0.0872924	-0.00013707	3.38335	0.821989	0
	0.0387662	3.57813	0.619659	0	0.0319926	-0.423298	3.62306	0.65053	0	0.0790404	-0.000107444	3.40367	0.71767	0
	0.0383643	3.60527	0.556066	0	0.0127074	-1.60336	3.77543	0.878513	0	0.0994398	-0.000162938	3.34069	0.746367	0
	0.0327689	3.62548	0.469138	0	0.00161527	-1.94687	3.8321	0.940993	0	0.0753526	-0.000113605	3.44101	0.581069	0
	0.0918917	3.16393	0.955215	0	0.0874373	-0.278365	3.19347	0.958961	0	0.0937548	-4.97035e-06	3.15586	0.955277	0
	0.0171731	3.71475	0.224255	0	-0.0126485	-1.86362	3.91253	0.746688	0	0.0624761	-0.00012086	3.5185	0.401223	0
	0.0668458	3.36983	0.915116	0	0.0622836	-0.285105	3.40009	0.922218	0	0.10018	-8.89296e-05	3.22543	0.950422	0
	-0.000734936	3.85585	0.015154	0.561142	-0.0206968	-1.24747	3.98824	0.752932	0	0.0414223	-0.000112468	3.67323	0.489091	0
	0.0334535	3.59274	0.60244	0	0.0235203	-0.62075	3.65862	0.685538	0	0.0753447	-0.000111758	3.41127	0.736835	0
	0.00531387	3.81087	0.0907265	0.000489768	-0.0140112	-1.20767	3.93903	0.610219	0	0.0690234	-0.000169965	3.53488	0.61842	0
	0.0851902	3.2487	0.803937	0	0.065416	-1.23574	3.37984	0.873379	0	0.167495	-0.000219575	2.89215	0.914941	0
	0.0658356	3.38767	0.876842	0	0.0632857	-0.159354	3.40458	0.879039	0	0.0960488	-8.06029e-05	3.25679	0.905574	0
	0.0483151	3.50917	0.733856	0	0.0348216	-0.843245	3.59866	0.824043	0	0.0856527	-9.96095e-05	3.34742	0.800165	0
	0.0248166	3.70446	0.325728	0	-0.00211036	-1.68273	3.88304	0.723814	0	0.12521	-0.000267832	3.26956	0.809484	0
	0.098977	3.15663	0.93256	0	0.0994263	0.0280783	3.15365	0.932592	0	0.142098	-0.000115038	2.96983	0.960143	0
	0.0412928	3.54827	0.535253	0	0.0202625	-1.31423	3.68775	0.731477	0	0.101017	-0.000159333	3.28954	0.689964	0
	-0.00082871	3.82939	0.0194041	0.45678	-0.0111262	-0.643516	3.89768	0.441398	0	0.0317764	-8.69842e-05	3.68814	0.429783	0
	0.0205119	3.69123	0.28215	0	-0.012484	-2.06199	3.91007	0.876725	0	0.0942687	-0.000196769	3.37172	0.636518	0
	0.0360512	3.59457	0.645503	0	0.0283617	-0.480535	3.64557	0.692878	0	0.0793946	-0.000115632	3.40681	0.779205	0
	0.0383364	3.59297	0.485395	0	0.00460852	-2.10774	3.81666	0.919563	0	0.113956	-0.00020174	3.26539	0.724944	0
	0.0620993	3.41069	0.760749	0	0.0588254	-0.204596	3.4324	0.764277	0	0.0834136	-5.68623e-05	3.31835	0.774792	0
	-0.00609207	3.87185	0.138315	9.84308e-08	-0.0195141	-0.838775	3.96086	0.574232	0	-0.0169995	2.9099e-05	3.9191	0.196283	2.87548e-13
	0.0062771	3.81836	0.0881153	0.000710354	-0.0101642	-1.02745	3.9274	0.431199	0	0.0588934	-0.000140371	3.59043	0.424621	0
	0.0554961	3.46316	0.671721	0	0.0253042	-1.88676	3.6634	0.947576	0	0.126551	-0.00018956	3.15536	0.827736	0
	0.00930125	3.76401	0.1303	5.22025e-07	-0.021381	-1.91741	3.9675	0.796826	0	0.0467059	-9.97887e-05	3.60197	0.322208	0
	0.0179244	3.72742	0.454504	0	0.00791634	-0.625429	3.79379	0.649602	0	0.0581001	-0.000107181	3.55338	0.731301	0
	0.0368781	3.61938	0.432222	0	0.0134095	-1.46661	3.77503	0.663232	0	0.134729	-0.000261049	3.1955	0.776398	0
	0.056201	3.45468	0.531418	0	0.0143778	-2.61363	3.73206	0.897506	0	0.157842	-0.000271158	3.01438	0.757983	0
	-0.000646983	3.85299	0.00871444	0.738244	-0.0293306	-1.79251	4.04322	0.706644	0	0.0342421	-9.30775e-05	3.70185	0.264425	0
	-0.00545234	3.86912	0.0962929	0.000214619	-0.0261629	-1.29425	4.00648	0.675842	0	-0.00558436	3.522e-07	3.86969	0.0963018	0.00106134
	0.056809	3.47786	0.682095	0	0.0297479	-1.69111	3.65733	0.904639	0	0.134714	-0.000207835	3.14037	0.861381	0
	-0.0123	3.95942	0.159712	7.08894e-10	-0.0471987	-2.18091	4.19087	0.844013	0	0.0844748	-0.000258177	3.54019	0.724508	0
	0.0322836	3.65557	0.580854	0	0.0221986	-0.630238	3.72246	0.668969	0	0.0866409	-0.000145015	3.4201	0.799941	0
	-0.010138	3.91766	0.213139	1.11022e-16	-0.029953	-1.23828	4.04908	0.79114	0	0.00668714	-4.48864e-05	3.84477	0.29155	0
	0.0119045	3.72974	0.358496	0	0.00271737	-0.574125	3.79067	0.620116	0	0.0157405	-1.02337e-05	3.71313	0.364335	0
	0.015333	3.70499	0.201779	5.32907e-15	-0.0133283	-1.79111	3.89507	0.718718	0	-0.000737488	4.28732e-05	3.7746	0.234222	0
	0.032158	3.65935	0.421147	0	0.0191827	-0.810858	3.74541	0.5234	0	0.10148	-0.000184937	3.35905	0.661842	0
	0.0207874	3.71138	0.447121	0	0.0130064	-0.486252	3.76299	0.541855	0	0.0687355	-0.000127916	3.50367	0.732335	0
	0.0114559	3.75952	0.255525	0	-0.0047376	-1.01197	3.86692	0.708289	0	0.020082	-2.30128e-05	3.72215	0.277492	0
	0.0679024	3.37917	0.803851	0	0.0523042	-0.974768	3.48262	0.871911	0	0.133105	-0.000173948	3.09672	0.913573	0
	5.23136e-05	3.85239	0.000723817	0.977857	-0.0333838	-2.0895	4.07414	0.846092	0	0.0570855	-0.000152154	3.60532	0.443786	0
	0.073038	3.34654	0.578991	0	0.0410106	-2.00147	3.55895	0.742185	0	0.193422	-0.000321162	2.82504	0.789473	0
	0.0024682	3.83765	0.0401965	0.123064	-0.0180625	-1.28301	3.97381	0.612823	0	0.0762173	-0.000196749	3.51817	0.676649	0
	0.0244863	3.62066	0.480183	0	0.0250402	0.0346125	3.61698	0.480594	0	-0.0134762	0.000101277	3.78511	0.63707	0
	0.0655551	3.3819	0.729966	0	0.0420022	-1.47187	3.53811	0.873451	0	0.128991	-0.000169236	3.1071	0.831058	0
	0.0543502	3.45465	0.809154	0	0.0531285	-0.0763477	3.46275	0.809837	0	0.100252	-0.000122457	3.2558	0.895784	0
	-0.00729769	3.84648	0.132983	3.01859e-07	-0.0266109	-1.20693	3.97457	0.657249	0	-0.015373	2.15435e-05	3.88146	0.156631	1.17812e-08
	0.0623197	3.42495	0.638273	0	0.0295143	-2.05009	3.64252	0.885995	0	0.167873	-0.000281597	2.9677	0.881489	0
	0.0864912	3.22575	0.858377	0	0.0759466	-0.658956	3.29568	0.879456	0	0.136284	-0.000132837	3.01005	0.902244	0
	0.0560007	3.47026	0.647284	0	0.0394192	-1.03622	3.58023	0.736099	0	0.133871	-0.000207742	3.13293	0.8217	0
	-0.0102206	3.93112	0.197405	2.08722e-14	-0.0263477	-1.00782	4.03808	0.602909	0	0.0414637	-0.000137884	3.70722	0.595096	0
	0.0202192	3.70385	0.386344	0	-0.00147835	-1.35593	3.84775	0.850997	0	0.0481185	-7.44301e-05	3.58299	0.489022	0
	-0.0112438	3.95399	0.203241	3.33067e-15	-0.0355209	-1.51713	4.115	0.827903	0	0.0520843	-0.000168948	3.67965	0.675083	0
	0.0654937	3.37205	0.748904	0	0.0522595	-0.827036	3.45982	0.798408	0	0.11977	-0.000144798	3.13693	0.826245	0
	-0.00527724	3.8727	0.0910514	0.000467311	-0.0289015	-1.47634	4.02938	0.751002	0	0.0312361	-9.74107e-05	3.71453	0.365805	0
	0.0348257	3.58704	0.464041	0	0.0196324	-0.949464	3.68781	0.59365	0	0.109339	-0.000198786	3.26425	0.726022	0
	0.0474205	3.51368	0.665446	0	0.0226858	-1.54573	3.67773	0.919672	0	0.0884807	-0.000109541	3.33581	0.740149	0
	0.0842265	3.24314	0.822197	0	0.0585759	-1.60297	3.41326	0.941128	0	0.113789	-7.88683e-05	3.11507	0.838062	0
	-0.00560399	3.91056	0.0847723	0.00112741	-0.0385223	-2.05714	4.12888	0.91465	0	0.0486771	-0.000144812	3.67541	0.469498	0
	0.0218565	3.6996	0.269377	0	-0.010746	-2.03741	3.91582	0.782699	0	0.123483	-0.000271119	3.25935	0.754145	0
	0.0471793	3.54873	0.530377	0	0.0225156	-1.5413	3.71231	0.73378	0	0.146825	-0.000265836	3.11707	0.823508	0
	0.0464205	3.53489	0.567447	0	0.0221991	-1.51365	3.69553	0.784361	0	0.131726	-0.00022758	3.16535	0.816035	0
	0.0409485	3.5676	0.530492	0	0.0335722	-0.460961	3.61652	0.558539	0	0.118438	-0.000206728	3.23192	0.7747	0
	0.0289196	3.64457	0.306243	0	-0.0153025	-2.76354	3.93785	0.909555	0	0.0931655	-0.000171396	3.36626	0.490073	0
	0.0520584	3.49768	0.695368	0	0.0333472	-1.16931	3.62177	0.832153	0	0.127363	-0.000200897	3.17146	0.896401	0
	0.00991757	3.79373	0.160743	5.49008e-10	-0.0120287	-1.37148	3.93929	0.670107	0	0.0881507	-0.000208711	3.45483	0.73099	0
	-0.00201619	3.86286	0.034193	0.189659	-0.0311289	-1.81932	4.05594	0.903623	0	0.0461718	-0.000128557	3.65411	0.460866	0
	0.0398915	3.56519	0.539069	0	0.0123122	-1.7235	3.7481	0.869014	0	0.0847527	-0.000119681	3.37085	0.637831	0
	0.0370058	3.56932	0.612192	0	0.0274798	-0.595305	3.6325	0.676645	0	0.0682961	-8.34765e-05	3.43377	0.677883	0
	0.050167	3.51776	0.611763	0	0.0251734	-1.56191	3.68352	0.827628	0	0.131719	-0.000217565	3.16448	0.828884	0
	-0.00194877	3.87306	0.0366877	0.159326	-0.0183196	-1.02305	3.98164	0.564855	0	0.00474531	-1.78586e-05	3.84406	0.079806	0.00913003
	0.000218607	3.80858	0.00627917	0.809718	-0.0084043	-0.538866	3.86577	0.453024	0	0.00163629	-3.7821e-06	3.80244	0.0237459	0.660631
	-0.00383923	3.84791	0.0612595	0.0187062	-0.0307743	-1.68324	4.02654	0.788407	0	0.0136966	-4.67824e-05	3.77194	0.168861	5.83178e-10
	0.114552	3.0395	0.951073	0	0.101673	-0.804872	3.12492	0.970972	0	0.161505	-0.000125261	2.8361	0.976014	0
	0.00890779	3.76809	0.169017	6.65095e-11	-0.00348888	-0.774697	3.8503	0.462194	0	0.0203304	-3.04733e-05	3.7186	0.208382	6.77236e-15
	0.0730364	3.32789	0.810078	0	0.0556215	-1.0883	3.44339	0.883753	0	0.145408	-0.000193073	3.01438	0.927368	0
	0.0314945	3.63985	0.533337	0	0.0101674	-1.33279	3.7813	0.848962	0	0.0769731	-0.000121328	3.44284	0.687049	0
	0.0213909	3.68602	0.275542	0	-0.0153032	-2.2931	3.92938	0.907305	0	0.0720593	-0.000135174	3.46652	0.458965	0
	0.0642262	3.40612	0.773603	0	0.0460602	-1.13524	3.5266	0.870979	0	0.119658	-0.000147881	3.16599	0.859914	0
	0.030045	3.63866	0.493442	0	0.017819	-0.764033	3.71975	0.615095	0	0.091059	-0.000162774	3.37435	0.74904	0
	0.0455718	3.53148	0.692322	0	0.025777	-1.23702	3.66276	0.884189	0	0.0989392	-0.000142374	3.30029	0.828977	0
	0.00791988	3.79233	0.136465	1.459e-07	-0.0178375	-1.60964	3.96316	0.823087	0	0.0510584	-0.000115086	3.60545	0.439734	0
	0.0399932	3.5823	0.457728	0	0.0187754	-1.32595	3.72302	0.637781	0	0.137479	-0.000260074	3.16	0.776683	0
	0.0493087	3.51726	0.735448	0	0.0343976	-0.931827	3.61615	0.840433	0	0.111257	-0.000165268	3.2489	0.900498	0
	-0.000920039	3.84604	0.0146249	0.574897	-0.0320285	-1.94404	4.05236	0.904504	0	0.0496651	-0.000134952	3.62691	0.452448	0
	0.000777777	3.83096	0.0173228	0.506479	-0.015972	-1.04674	3.94204	0.682499	0	0.0387842	-0.000101394	3.66631	0.476365	0
	0.0289731	3.64382	0.741028	0	0.0256496	-0.207695	3.66586	0.75716	0	0.059491	-8.14161e-05	3.51161	0.861283	0
	0.00938777	3.78913	0.151923	4.63325e-09	-0.0199837	-1.83549	3.98393	0.882484	0	0.0533153	-0.00011719	3.59884	0.427679	0
	0.0358822	3.61665	0.533282	0	0.028686	-0.449707	3.66437	0.568022	0	0.107978	-0.000192339	3.30433	0.804675	0
q=3	0.00754944	3.11791	0.136763	1.37001e-07	-0.00569251	-0.827521	3.20573	0.459547	0	0.0336709	-6.96873e-05	3.00475	0.299208	0
	0.0367739	2.93246	0.625823	0	0.0314002	-0.335817	2.9681	0.647787	0	0.0961901	-0.000158511	2.67507	0.845589	0
	0.023283	3.03633	0.567677	0	0.0194392	-0.240207	3.06183	0.592988	0	0.0489978	-6.86024e-05	2.92494	0.668267	0
	0.0270834	3.00043	0.467771	0	0.00768432	-1.2123	3.12909	0.770909	0	0.0721832	-0.000120318	2.80506	0.640865	0
	0.0130499	3.08636	0.194423	5.17364e-14	-0.0119371	-1.5615	3.25208	0.708049	0	0.0689681	-0.000149179	2.84413	0.507254	0
	0.0304123	2.99046	0.58734	0	0.0135715	-1.05242	3.10215	0.835936	0	0.0498851	-5.19497e-05	2.9061	0.624259	0
	0.0569801	2.77142	0.915145	0	0.0515622	-0.338579	2.80735	0.928879	0	0.0778346	-5.5636e-05	2.68108	0.934329	0
	0.0516773	2.80662	0.826052	0	0.0519955	0.0198848	2.80451	0.826104	0	0.0729934	-5.68673e-05	2.71428	0.847986	0
	0.0288278	2.99246	0.494239	0	0.00949686	-1.20804	3.12066	0.782092	0	0.0862148	-0.000153098	2.74386	0.741907	0
	0.0710441	2.6937	0.732957	0	0.0490532	-1.37426	2.83955	0.842257	0	0.130077	-0.000157489	2.43797	0.809037	0
	0.00106101	3.1461	0.0184253	0.479804	-0.00858396	-0.602737	3.21007	0.306881	0	0.0122318	-2.98016e-05	3.09771	0.110642	0.000117028
	0.017284	3.0831	0.351489	0	0.01229	-0.312085	3.11622	0.397546	0	0.0684498	-0.000136501	2.86145	0.682614	0
	0.0328113	2.95598	0.617438	0	0.0333146	0.0314505	2.95264	0.617681	0	0.0480853	-4.07482e-05	2.88981	0.638246	0
	0.0209149	3.0598	0.412272	0	0.00135585	-1.22229	3.18951	0.816801	0	0.0539916	-8.82424e-05	2.91651	0.551742	0
	0.0131538	3.10001	0.238246	0	-0.0128233	-1.62337	3.27229	0.892873	0	0.0382817	-6.70366e-05	2.99116	0.349676	0
	0.0789754	2.59782	0.955746	0	0.0787455	-0.0143679	2.59934	0.95576	0	0.0796094	-1.69136e-06	2.59507	0.955756	0
	-6.45e-05	3.17764	0.00100197	0.969351	-0.0236223	-1.47218	3.33388	0.669294	0	0.0318937	-8.52584e-05	3.0392	0.279197	0
	0.0511642	2.81779	0.880215	0	0.0518187	0.0409009	2.81345	0.880456	0	0.0648981	-3.66395e-05	2.75829	0.890188	0
	-0.0198333	3.32625	0.422984	0	-0.0348676	-0.93953	3.42596	0.723043	0	0.000689613	-5.47512e-05	3.23735	0.489392	0
	0.0121928	3.08434	0.306245	0	0.00753373	-0.291156	3.11524	0.373618	0	0.0376276	-6.78552e-05	2.97416	0.472084	0
	-0.0128957	3.2767	0.223302	0	-0.02902	-1.00764	3.38363	0.55733	0	0.0421563	-0.000146869	3.03821	0.580754	0
	0.0686378	2.70466	0.782412	0	0.0531727	-0.966455	2.80722	0.846239	0	0.136961	-0.000182274	2.40868	0.896667	0
	0.0507025	2.82891	0.804388	0	0.0541798	0.217306	2.80584	0.81069	0	0.0661309	-4.11601e-05	2.76207	0.816081	0
	0.0333333	2.95395	0.606992	0	0.0246829	-0.540579	3.01132	0.671889	0	0.0535364	-5.38981e-05	2.86643	0.641285	0
	0.0107228	3.13642	0.173037	2.29441e-11	-0.0100846	-1.30031	3.27442	0.638006	0	0.0884385	-0.000207331	2.79976	0.726205	0
	0.0870613	2.57182	0.909749	0	0.0961111	0.565545	2.5118	0.926043	0	0.105214	-4.84293e-05	2.49318	0.915982	0
	0.0278357	2.98053	0.450335	0	0.0148495	-0.811538	3.06666	0.591982	0	0.0639801	-9.64263e-05	2.82395	0.557627	0
	-0.00591702	3.20171	0.160959	5.20292e-10	-0.00904025	-0.195178	3.22243	0.223722	0	0.0111076	-4.54186e-05	3.12796	0.306171	0
	-0.00333776	3.19164	0.0574782	0.0273879	-0.0295895	-1.64053	3.36575	0.828782	0	0.0431848	-0.000124113	2.99011	0.454201	0
	0.0285617	2.98711	0.563661	0	0.0256065	-0.18468	3.00671	0.573664	0	0.0567295	-7.51464e-05	2.86509	0.64455	0
	0.0298256	2.99229	0.477974	0	0.00447537	-1.58419	3.16042	0.883457	0	0.0871062	-0.000152814	2.74416	0.703538	0
	0.0501391	2.84133	0.688929	0	0.0498541	-0.0178116	2.84322	0.688967	0	0.0653515	-4.05839e-05	2.77543	0.698886	0
	-0.0278146	3.35987	0.510424	0	-0.0327087	-0.305842	3.39233	0.536201	0	-0.0641023	9.68088e-05	3.51707	0.633072	0
	-0.00951175	3.26432	0.134405	2.24828e-07	-0.0209154	-0.712643	3.33995	0.323906	0	0.0251934	-9.25868e-05	3.11397	0.306798	0
	0.0383134	2.91996	0.602116	0	0.0145547	-1.48474	3.07753	0.910417	0	0.0894932	-0.000136538	2.69825	0.753093	0
	-0.00783146	3.21899	0.12051	3.5156e-06	-0.0322512	-1.52605	3.38095	0.697729	0	0.0123545	-5.38522e-05	3.13155	0.212223	1.9984e-15
	0.0097433	3.12765	0.27171	0	0.00355153	-0.386938	3.16872	0.416595	0	0.045309	-9.48825e-05	2.97358	0.620438	0
	0.0269718	3.02999	0.345352	0	0.00604149	-1.30799	3.1688	0.599583	0	0.118806	-0.000244996	2.63217	0.746032	0
	0.0378896	2.92115	0.437553	0	0.00211775	-2.23547	3.15839	0.873068	0	0.118432	-0.000214872	2.57224	0.681956	0
	-0.00954993	3.2526	0.128191	7.96808e-07	-0.0320891	-1.40853	3.40208	0.567986	0	0.00261504	-3.24539e-05	3.1999	0.157691	9.16478e-09
	-0.0198129	3.30554	0.33659	0	-0.0321511	-0.77104	3.38737	0.510143	0	-0.0428546	6.14708e-05	3.40536	0.402186	0
	0.0371637	2.96234	0.559842	0	0.0156981	-1.34144	3.1047	0.814354	0	0.107789	-0.000188416	2.65639	0.819402	0
	-0.0301247	3.41416	0.476644	0	-0.0557999	-1.6045	3.58444	0.882721	0	0.0290555	-0.000157882	3.15779	0.710277	0
	0.0183573	3.08953	0.401889	0	0.0127414	-0.350955	3.12678	0.460517	0	0.0591957	-0.000108949	2.91262	0.643679	0
	-0.0291494	3.3868	0.558988	0	-0.042281	-0.820625	3.47389	0.724276	0	-0.0347534	1.49504e-05	3.41108	0.562246	0
	-0.00928479	3.21729	0.263028	0	-0.012047	-0.172617	3.23561	0.29944	0	-0.0271728	4.77218e-05	3.29478	0.387815	0
	-0.0022189	3.15996	0.0309592	0.235038	-0.0210364	-1.17595	3.28476	0.481173	0	-0.0466817	0.000118618	3.35257	0.350254	0
	0.0053612	3.17847	0.0767306	0.00321143	-0.00418696	-0.596687	3.2418	0.261441	0	0.0465484	-0.00010988	3.00005	0.340276	0
	0.000494489	3.19469	0.012223	0.639258	-0.00191238	-0.150411	3.21066	0.109493	0.000141254	0.0365467	-9.61805e-05	3.03852	0.501319	0
	-0.0140484	3.27696	0.349049	0	-0.0234689	-0.588708	3.33944	0.552344	0	-0.0244158	2.76584e-05	3.32187	0.377917	0
	0.0514855	2.83485	0.788317	0	0.0441033	-0.461331	2.88381	0.814971	0	0.0914752	-0.000106685	2.66161	0.860243	0
	-0.0216321	3.33548	0.339195	0	-0.0480831	-1.65299	3.51091	0.830928	0	0.00423578	-6.90108e-05	3.22343	0.408763	0
	0.0598563	2.77936	0.53084	0	0.033952	-1.61883	2.95117	0.676997	0	0.168552	-0.000289981	2.30849	0.758741	0
	-0.0117455	3.2729	0.199036	1.26565e-14	-0.0243201	-0.785817	3.3563	0.437595	0	0.0444334	-0.000149875	3.02953	0.571182	0
	0.0173498	3.00214	0.320618	0	0.0256202	0.516835	2.94729	0.425353	0	-0.0399506	0.000152867	3.25037	0.676326	0
	0.0366085	2.92414	0.595736	0	0.0183934	-1.13831	3.04494	0.805474	0	0.0778562	-0.000110041	2.74546	0.705264	0
	0.0440542	2.86593	0.763889	0	0.0498473	0.362028	2.82751	0.78567	0	0.0712189	-7.24705e-05	2.74825	0.808515	0
	-0.00807712	3.19025	0.172737	2.48597e-11	-0.0194798	-0.712579	3.26587	0.478271	0	-0.0275196	5.18689e-05	3.27447	0.290719	0
	0.0522702	2.83671	0.60481	0	0.0238138	-1.77831	3.02544	0.853479	0	0.148339	-0.000256292	2.42054	0.869823	0
	0.0791022	2.61878	0.852767	0	0.0745802	-0.28259	2.64877	0.857415	0	0.118332	-0.000104658	2.44884	0.885314	0
	0.0436226	2.89425	0.596955	0	0.0321985	-0.71392	2.97001	0.661894	0	0.105659	-0.000165502	2.62551	0.764391	0
	-0.020728	3.34699	0.380015	0	-0.0312359	-0.656666	3.41668	0.518215	0	0.0171298	-0.000100998	3.18299	0.544764	0
	0.00327281	3.15699	0.0706833	0.00664974	-0.0149747	-1.14033	3.27801	0.724212	0	0.00945864	-1.65026e-05	3.13019	0.103155	0.000384712
	-0.0298129	3.42268	0.546312	0	-0.0488363	-1.18882	3.54885	0.839598	0	0.0221293	-0.000138572	3.19767	0.764846	0
	0.0465162	2.8419	0.685926	0	0.0380166	-0.531163	2.89827	0.723214	0	0.0817905	-9.41052e-05	2.68909	0.745697	0
	-0.0187128	3.30294	0.338959	0	-0.0382848	-1.2231	3.43275	0.731637	0	0.00012942	-5.02675e-05	3.22132	0.389531	0
	0.0182637	3.03988	0.280709	0	0.00639269	-0.741847	3.11861	0.436057	0	0.080644	-0.000166419	2.76965	0.607889	0
	0.0389342	2.91536	0.626129	0	0.0175787	-1.33456	3.05699	0.886876	0	0.0726396	-8.99196e-05	2.76935	0.696391	0
	0.0647818	2.71463	0.751963	0	0.0457238	-1.19098	2.84103	0.853895	0	0.0717982	-1.87184e-05	2.68424	0.753356	0
	-0.0220749	3.36285	0.356018	0	-0.0501579	-1.75497	3.5491	0.901601	0	0.0196667	-0.000111359	3.18203	0.519694	0
	0.0130814	3.0967	0.199037	1.26565e-14	-0.0128526	-1.62068	3.2687	0.748611	0	0.0921999	-0.000211073	2.75396	0.705653	0
	0.0406693	2.94033	0.514767	0	0.0225621	-1.13156	3.06042	0.663839	0	0.134762	-0.000251021	2.53272	0.844741	0
	0.0376298	2.93552	0.545936	0	0.0207752	-1.05328	3.04731	0.705724	0	0.107212	-0.000185633	2.63409	0.787631	0
	0.0245107	3.01792	0.369768	0	0.022119	-0.149467	3.03378	0.375611	0	0.0829912	-0.000156015	2.76458	0.618786	0
	0.0178604	3.05955	0.223678	0	-0.0172622	-2.19489	3.29249	0.83498	0	0.0629498	-0.00012029	2.86422	0.388435	0
	0.0497137	2.85686	0.730492	0	0.0376573	-0.753436	2.93682	0.799121	0	0.112738	-0.000168138	2.58384	0.897141	0
	-0.0141417	3.30387	0.278868	0	-0.0309576	-1.05086	3.41539	0.667503	0	0.0448371	-0.000157344	3.04837	0.711036	0
	-0.0224529	3.34229	0.37699	0	-0.0482559	-1.61249	3.51342	0.877457	0	0.000486555	-6.11983e-05	3.24292	0.434787	0
	0.0219328	3.02986	0.370043	0	-0.000205195	-1.38346	3.17668	0.776888	0	0.0478821	-6.9228e-05	2.91744	0.44447	0
	0.0258965	2.98217	0.479739	0	0.021701	-0.262187	3.00999	0.500355	0	0.0367747	-2.90211e-05	2.93504	0.492944	0
	0.033855	2.9692	0.512808	0	0.0146921	-1.19753	3.09629	0.738095	0	0.0966079	-0.000167413	2.69736	0.740761	0
	-0.0134147	3.29492	0.247592	0	-0.0243475	-0.683216	3.36743	0.444402	0	-0.0221436	2.32871e-05	3.33273	0.26365	0
	-0.0226866	3.3061	0.509107	0	-0.0266306	-0.24647	3.33225	0.534221	0	-0.0461507	6.25979e-05	3.40774	0.588965	0
	-0.02744	3.34815	0.402027	0	-0.0477192	-1.2673	3.48265	0.67594	0	-0.0433593	4.24698e-05	3.41712	0.422883	0
	0.0957983	2.51151	0.94923	0	0.0876268	-0.510657	2.56571	0.960711	0	0.125154	-7.83143e-05	2.38435	0.963221	0
	-0.00137061	3.17724	0.0244326	0.348727	-0.00714008	-0.360548	3.2155	0.189677	2.01461e-12	-0.0092706	2.10757e-05	3.21146	0.0828811	0.00630544
	0.0629241	2.73106	0.823237	0	0.0525342	-0.649287	2.79997	0.859955	0	0.115094	-0.000139178	2.50506	0.908326	0
	0.0293168	2.99521	0.539039	0	0.0126583	-1.04103	3.10569	0.777407	0	0.063049	-8.99911e-05	2.84908	0.642048	0
	0.00783236	3.12149	0.118345	5.25856e-06	-0.0236755	-1.969	3.33046	0.878697	0	0.0476154	-0.000106134	2.94915	0.358171	0
	0.0476988	2.86391	0.731006	0	0.0351615	-0.783491	2.94706	0.811083	0	0.0899938	-0.000112835	2.68069	0.816855	0
	0.027765	2.99226	0.517879	0	0.023519	-0.265337	3.02042	0.537752	0	0.0737361	-0.000122642	2.79311	0.707627	0
	0.0374771	2.92836	0.672576	0	0.0229634	-0.906992	3.02462	0.824185	0	0.080414	-0.000114548	2.74236	0.800094	0
	-0.012095	3.26569	0.223044	0	-0.0319379	-1.24003	3.39729	0.705424	0	0.00748251	-5.22291e-05	3.18088	0.301617	0
	0.0299757	2.99042	0.400219	0	0.0149917	-0.936381	3.0898	0.54226	0	0.112665	-0.000220601	2.63221	0.738698	0
	0.0401821	2.91835	0.694996	0	0.0280029	-0.761106	2.99913	0.794636	0	0.0904961	-0.000134229	2.70039	0.850023	0
	-0.0115922	3.25305	0.204183	2.44249e-15	-0.0369134	-1.58239	3.42098	0.840861	0	0.0181123	-7.92459e-05	3.12437	0.358148	0
	-0.0125135	3.25729	0.321405	0	-0.0231454	-0.664411	3.32781	0.593907	0	0.00278961	-4.08259e-05	3.191	0.39008	0
	0.0171571	3.06735	0.528567	0	0.0196091	0.15323	3.05109	0.546324	0	0.0405328	-6.2362e-05	2.96609	0.665887	0
	-0.00229013	3.20582	0.0458569	0.0785089	-0.0232756	-1.31143	3.345	0.769878	0	0.0193987	-5.78617e-05	3.11187	0.248505	0
	0.0122047	3.12607	0.209344	4.44089e-16	0.00869623	-0.219254	3.14934	0.236513	0	0.0788233	-0.000177726	2.83748	0.675865	0

## Sheet: Table S5
Table S5. Fitting the alpha-Diversity Area Relationship (alpha-DAR) with 1000 times of re-sampling of the 1473-Subjects AGP datasets
Diversity Order	Power Law (PL)				PL with Inverse Exponential Cutoff (PLIEC)					PL with Exponential Cutoff (PLEC)
	z	ln(c)	R	p-value	z	d	ln(c)	R	p-value	z	d	ln(c)	R	p-value
q=0	0.319937	6.85945	0.989334	0	0.299038	-1.30604	6.99805	0.996369	0	0.388454	-0.000182789	6.56264	0.996483	0
	0.306591	6.95185	0.991789	0	0.287852	-1.17106	7.07613	0.997966	0	0.352445	-0.000122329	6.75321	0.995291	0
	0.319207	6.87522	0.985284	0	0.29354	-1.604	7.04545	0.995881	0	0.397973	-0.000210133	6.53401	0.994725	0
	0.321164	6.85613	0.985633	0	0.29202	-1.82125	7.04942	0.999115	0	0.38136	-0.000160592	6.59536	0.991094	0
	0.316553	6.882	0.984996	0	0.289682	-1.67927	7.06022	0.996796	0	0.382049	-0.00017473	6.59827	0.991642	0
	0.320491	6.87059	0.988983	0	0.298484	-1.37522	7.01654	0.996751	0	0.385563	-0.0001736	6.5887	0.99541	0
	0.315083	6.90994	0.988188	0	0.29284	-1.39002	7.05746	0.99639	0	0.38499	-0.000186499	6.60711	0.995851	0
	0.318651	6.89026	0.982738	0	0.294014	-1.53959	7.05365	0.992514	0	0.409701	-0.000242907	6.49583	0.995345	0
	0.320326	6.86672	0.988333	0	0.294501	-1.61384	7.03799	0.999018	0	0.378163	-0.000154299	6.61617	0.993415	0
	0.309589	6.93848	0.991593	0	0.291418	-1.13552	7.05899	0.997289	0	0.368835	-0.000158058	6.68182	0.997319	0
	0.327488	6.82522	0.987521	0	0.303873	-1.47578	6.98184	0.996072	0	0.405969	-0.000209372	6.48524	0.996449	0
	0.306801	6.95577	0.989447	0	0.2876	-1.19987	7.08311	0.995907	0	0.367302	-0.000161405	6.69368	0.995513	0
	0.311455	6.92959	0.990175	0	0.290543	-1.30685	7.06828	0.997612	0	0.372189	-0.000162027	6.66649	0.996111	0
	0.311119	6.93378	0.989075	0	0.290327	-1.29933	7.07168	0.996435	0	0.37542	-0.000171544	6.65523	0.995733	0
	0.30881	6.94389	0.988496	0	0.284826	-1.49879	7.10295	0.998418	0	0.365242	-0.00015055	6.69942	0.993703	0
	0.319536	6.87626	0.985321	0	0.29173	-1.73763	7.06067	0.997721	0	0.391672	-0.000192446	6.56377	0.99323	0
	0.299394	7.0049	0.987199	0	0.278259	-1.32076	7.14507	0.995393	0	0.365895	-0.000177411	6.71682	0.994872	0
	0.309373	6.92972	0.98257	0	0.279258	-1.88195	7.12944	0.998019	0	0.377653	-0.000182158	6.63393	0.99011	0
	0.311038	6.92808	0.988556	0	0.291158	-1.24233	7.05993	0.995287	0	0.382901	-0.000191717	6.61677	0.996866	0
	0.305236	6.98784	0.982047	0	0.28302	-1.38829	7.13517	0.990709	0	0.398684	-0.000249303	6.58302	0.996496	0
	0.302851	6.99961	0.984524	0	0.278308	-1.53371	7.16238	0.995278	0	0.376807	-0.000197302	6.67923	0.993765	0
	0.333412	6.78399	0.986138	0	0.309702	-1.48174	6.94125	0.994444	0	0.419844	-0.000230584	6.40957	0.996563	0
	0.324772	6.84509	0.978827	0	0.292238	-2.03312	7.06086	0.995119	0	0.417376	-0.00024705	6.44393	0.991332	0
	0.303272	6.9956	0.983768	0	0.278268	-1.56257	7.16143	0.99489	0	0.383989	-0.000215339	6.64594	0.994728	0
	0.326407	6.83032	0.98597	0	0.300583	-1.61375	7.00158	0.996237	0	0.403029	-0.000204413	6.4984	0.994524	0
	0.306699	6.96405	0.985263	0	0.28267	-1.50162	7.12342	0.995326	0	0.379986	-0.000195514	6.64658	0.994119	0
	0.322424	6.86047	0.986548	0	0.298222	-1.51246	7.02098	0.995802	0	0.399714	-0.000206195	6.52565	0.995473	0
	0.300686	7.01322	0.988607	0	0.280093	-1.28695	7.1498	0.996332	0	0.366816	-0.000176423	6.72675	0.99614	0
	0.324801	6.84437	0.983807	0	0.297213	-1.72405	7.02734	0.995606	0	0.407692	-0.000221138	6.48528	0.993888	0
	0.319817	6.86253	0.98766	0	0.293892	-1.62013	7.03447	0.998456	0	0.379398	-0.000158951	6.60443	0.993066	0
	0.311985	6.93578	0.982959	0	0.283227	-1.79721	7.12651	0.99683	0	0.384641	-0.000193832	6.62103	0.991353	0
	0.299725	7.00669	0.986612	0	0.276534	-1.44927	7.16049	0.996441	0	0.360123	-0.000161129	6.74505	0.992927	0
	0.307648	6.96529	0.983058	0	0.279853	-1.73698	7.14963	0.996387	0	0.385712	-0.00020826	6.62712	0.993017	0
	0.299598	7.0063	0.988924	0	0.279688	-1.24422	7.13835	0.996201	0	0.360239	-0.00016178	6.74361	0.99531	0
	0.309931	6.93517	0.985853	0	0.286444	-1.46775	7.09093	0.995277	0	0.386344	-0.000203857	6.60414	0.995285	0
	0.314681	6.91339	0.983733	0	0.287477	-1.69999	7.09381	0.995952	0	0.39223	-0.000206888	6.57745	0.993135	0
	0.321086	6.85967	0.987436	0	0.29904	-1.37774	7.00589	0.995192	0	0.396423	-0.000200984	6.53331	0.995996	0
	0.302645	6.98394	0.983604	0	0.275365	-1.70481	7.16486	0.99688	0	0.36788	-0.000174034	6.70134	0.990804	0
	0.307021	6.95527	0.989298	0	0.285696	-1.33261	7.09669	0.997248	0	0.365753	-0.000156687	6.70084	0.995007	0
	0.316127	6.89641	0.991036	0	0.296634	-1.21815	7.02569	0.997318	0	0.37708	-0.000162612	6.63237	0.996845	0
	0.317689	6.8905	0.988611	0	0.29649	-1.32474	7.03109	0.995946	0	0.387351	-0.000185846	6.58872	0.9961	0
	0.314958	6.91863	0.983025	0	0.287854	-1.69381	7.09839	0.995126	0	0.400747	-0.000228868	6.547	0.994492	0
	0.317863	6.88516	0.980681	0	0.286265	-1.97465	7.09472	0.996757	0	0.400286	-0.00021989	6.5281	0.991054	0
	0.313468	6.92589	0.986484	0	0.288201	-1.57901	7.09347	0.997146	0	0.38645	-0.000194703	6.60974	0.994904	0
	0.314949	6.90615	0.984555	0	0.286761	-1.76155	7.0931	0.997658	0	0.387808	-0.000194374	6.59053	0.992852	0
	0.317705	6.88447	0.988295	0	0.295989	-1.35712	7.0285	0.995988	0	0.389964	-0.000192772	6.57145	0.996347	0
	0.31422	6.9069	0.987464	0	0.290479	-1.48364	7.06435	0.996848	0	0.382137	-0.000181191	6.61268	0.994733	0
	0.31087	6.92334	0.988744	0	0.288904	-1.3727	7.06902	0.996965	0	0.377427	-0.000177563	6.63501	0.995885	0
	0.322513	6.8502	0.990399	0	0.302223	-1.26794	6.98477	0.996932	0	0.383382	-0.000162387	6.58652	0.995962	0
	0.307006	6.95498	0.983881	0	0.282902	-1.5063	7.11484	0.993972	0	0.382698	-0.000201931	6.62709	0.993294	0
	0.318499	6.87731	0.986869	0	0.292535	-1.62253	7.0495	0.997776	0	0.385658	-0.000179168	6.58637	0.993783	0
	0.32091	6.85609	0.98462	0	0.295803	-1.569	7.02261	0.994648	0	0.401373	-0.000214662	6.50753	0.99436	0
	0.305218	6.96375	0.991697	0	0.285718	-1.21855	7.09308	0.998443	0	0.35599	-0.000135451	6.74381	0.996027	0
	0.318026	6.87168	0.982696	0	0.287874	-1.88433	7.07166	0.997361	0	0.384655	-0.000177753	6.58305	0.989494	0
	0.310158	6.93186	0.990982	0	0.292055	-1.13127	7.05192	0.996611	0	0.367671	-0.000153435	6.68272	0.996355	0
	0.311772	6.93116	0.989477	0	0.290177	-1.34949	7.07437	0.997385	0	0.371863	-0.000160312	6.67084	0.995273	0
	0.309525	6.93436	0.987079	0	0.285451	-1.50448	7.09403	0.997016	0	0.374835	-0.000174234	6.65144	0.994004	0
	0.324075	6.84751	0.990575	0	0.304761	-1.20698	6.9756	0.996441	0	0.393881	-0.00018623	6.54511	0.997816	0
	0.31986	6.87059	0.986463	0	0.297117	-1.4213	7.02143	0.994769	0	0.397346	-0.000206717	6.53493	0.995575	0
	0.316988	6.88356	0.989368	0	0.294934	-1.37819	7.02982	0.997345	0	0.375446	-0.000155956	6.63032	0.994675	0
	0.31586	6.89739	0.984029	0	0.288188	-1.72925	7.08091	0.99658	0	0.387129	-0.000190132	6.58865	0.99192	0
	0.302246	6.99332	0.988471	0	0.285183	-1.06633	7.10649	0.993726	0	0.375002	-0.000194098	6.67815	0.997488	0
	0.307714	6.95457	0.98765	0	0.288245	-1.21667	7.0837	0.99424	0	0.379541	-0.000191623	6.64342	0.996124	0
	0.308284	6.97414	0.982245	0	0.283297	-1.56149	7.13985	0.992978	0	0.402174	-0.000250481	6.56741	0.996549	0
	0.31021	6.93199	0.986633	0	0.286477	-1.48315	7.08939	0.996244	0	0.380022	-0.000186245	6.62957	0.994503	0
	0.325479	6.84477	0.98327	0	0.298911	-1.66034	7.02098	0.994167	0	0.413447	-0.00023468	6.4637	0.994563	0
	0.312994	6.91262	0.990227	0	0.291685	-1.33162	7.05394	0.997873	0	0.368801	-0.000148885	6.67086	0.995193	0
	0.312952	6.91594	0.990625	0	0.293	-1.24687	7.04827	0.997336	0	0.368237	-0.00014749	6.67645	0.995501	0
	0.327213	6.81886	0.983386	0	0.303484	-1.48288	6.97624	0.991997	0	0.412604	-0.000227808	6.44895	0.99392	0
	0.311231	6.93291	0.992135	0	0.295609	-0.976279	7.03652	0.996306	0	0.368611	-0.000153078	6.68434	0.997453	0
	0.31622	6.88798	0.991963	0	0.297351	-1.17917	7.01312	0.997852	0	0.371575	-0.000147677	6.64818	0.996758	0
	0.316038	6.91293	0.981002	0	0.287492	-1.7839	7.10225	0.994298	0	0.410516	-0.00025205	6.50365	0.99477	0
	0.313048	6.91013	0.991136	0	0.292144	-1.30633	7.04877	0.998499	0	0.366053	-0.000141406	6.68052	0.995619	0
	0.310877	6.92844	0.979145	0	0.278452	-2.02632	7.14349	0.9968	0	0.392476	-0.000217691	6.57496	0.989755	0
	0.33072	6.80012	0.988313	0	0.308057	-1.41626	6.95042	0.996044	0	0.404078	-0.000195707	6.48233	0.995973	0
	0.30608	6.97018	0.981961	0	0.276833	-1.82774	7.16415	0.996843	0	0.385736	-0.000212506	6.62511	0.992422	0
	0.315098	6.91113	0.981576	0	0.287186	-1.74426	7.09625	0.994374	0	0.400968	-0.000229085	6.53915	0.993037	0
	0.31475	6.89213	0.990491	0	0.293544	-1.32519	7.03277	0.997981	0	0.36966	-0.000146491	6.65426	0.995246	0
	0.308754	6.95533	0.977081	0	0.27479	-2.1225	7.18059	0.996658	0	0.396002	-0.00023276	6.57738	0.989342	0
	0.318724	6.89153	0.984361	0	0.294833	-1.49301	7.04998	0.993567	0	0.407106	-0.000235787	6.50866	0.996259	0
	0.309242	6.93467	0.989941	0	0.286874	-1.39785	7.08302	0.998565	0	0.356934	-0.000127233	6.72807	0.993657	0
	0.31903	6.87709	0.989918	0	0.295332	-1.48095	7.03426	0.999011	0	0.374393	-0.0001477	6.63726	0.994621	0
	0.30509	6.97298	0.976847	0	0.272508	-2.0361	7.18907	0.995305	0	0.391702	-0.000231064	6.59778	0.989219	0
	0.30381	6.98454	0.986731	0	0.279888	-1.49496	7.1432	0.99691	0	0.369522	-0.000175308	6.69988	0.994004	0
	0.304938	6.96234	0.989077	0	0.284206	-1.29561	7.09984	0.996694	0	0.361594	-0.000151147	6.71691	0.994461	0
	0.310413	6.95544	0.984874	0	0.285894	-1.53229	7.11806	0.995098	0	0.395409	-0.000226753	6.58724	0.996483	0
	0.313373	6.9247	0.982842	0	0.286247	-1.69515	7.1046	0.995082	0	0.400131	-0.000231456	6.54886	0.994683	0
	0.311246	6.92083	0.993886	0	0.295632	-0.975765	7.02439	0.99806	0	0.358998	-0.000127394	6.71397	0.997578	0
	0.321343	6.85743	0.98384	0	0.296448	-1.55573	7.02254	0.993666	0	0.410802	-0.000238661	6.4699	0.995824	0
	0.304031	6.96606	0.984563	0	0.276881	-1.69667	7.14612	0.997607	0	0.371186	-0.000179158	6.67515	0.99213	0
	0.298549	7.01471	0.9749	0	0.262975	-2.22308	7.25064	0.99778	0	0.374997	-0.00020395	6.68353	0.984957	0
	0.321038	6.86799	0.982808	0	0.291763	-1.82949	7.06215	0.996382	0	0.402929	-0.000218469	6.51324	0.992869	0
	0.302117	6.99825	0.987222	0	0.280199	-1.36974	7.14362	0.995875	0	0.371532	-0.000185186	6.69755	0.99543	0
	0.316456	6.8956	0.989291	0	0.295081	-1.33577	7.03736	0.996811	0	0.379664	-0.000168628	6.62178	0.995513	0
	0.312548	6.91524	0.985739	0	0.287305	-1.5775	7.08265	0.996435	0	0.386455	-0.00019717	6.59507	0.994418	0
	0.322184	6.86524	0.985369	0	0.295601	-1.66126	7.04155	0.996525	0	0.402317	-0.000213779	6.51811	0.994961	0
	0.315989	6.8931	0.990816	0	0.298105	-1.11758	7.01171	0.99611	0	0.379469	-0.000169353	6.61811	0.99712	0
	0.30517	6.96921	0.992172	0	0.286155	-1.18825	7.09531	0.998593	0	0.356955	-0.000138154	6.74487	0.99668	0
	0.312379	6.93161	0.98953	0	0.292813	-1.22267	7.06137	0.996001	0	0.383971	-0.000190994	6.62147	0.997716	0
	0.314552	6.89839	0.987604	0	0.290461	-1.50553	7.05817	0.997246	0	0.381856	-0.000179555	6.60683	0.994729	0
	0.301435	6.99026	0.984021	0	0.278091	-1.45883	7.14508	0.993842	0	0.376187	-0.000199424	6.66644	0.993544	0
	0.316898	6.89864	0.982097	0	0.290479	-1.65097	7.07385	0.993447	0	0.406879	-0.000240053	6.50884	0.99454	0
	0.321283	6.87606	0.984071	0	0.295479	-1.6126	7.0472	0.994632	0	0.410452	-0.000237885	6.48979	0.995986	0
	0.322647	6.84636	0.984258	0	0.293659	-1.81155	7.03861	0.997457	0	0.396714	-0.000197597	6.5255	0.992426	0
	0.310227	6.93276	0.989533	0	0.291517	-1.16921	7.05685	0.995534	0	0.378121	-0.000181129	6.63864	0.997	0
	0.305145	6.97071	0.988545	0	0.282805	-1.39608	7.11887	0.997366	0	0.362756	-0.000153697	6.72114	0.994101	0
	0.315177	6.91254	0.987239	0	0.292833	-1.39634	7.06073	0.995503	0	0.393924	-0.000210082	6.57141	0.996937	0
	0.309298	6.94015	0.991632	0	0.290534	-1.17261	7.0646	0.997717	0	0.368095	-0.000156859	6.68544	0.997283	0
	0.321447	6.853	0.989392	0	0.298868	-1.41104	7.00275	0.997523	0	0.382075	-0.000161744	6.59036	0.994942	0
	0.316048	6.90028	0.988503	0	0.293936	-1.38181	7.04692	0.996563	0	0.37913	-0.000168291	6.62701	0.994711	0
	0.317881	6.89838	0.983187	0	0.291374	-1.65648	7.07418	0.994555	0	0.405846	-0.000234674	6.51731	0.995022	0
	0.304641	6.98267	0.981857	0	0.275924	-1.7946	7.17313	0.996342	0	0.385615	-0.000216024	6.63189	0.992766	0
	0.314145	6.89864	0.986652	0	0.287342	-1.675	7.07641	0.998592	0	0.370535	-0.000150437	6.65436	0.991666	0
	0.31342	6.91536	0.978518	0	0.280213	-2.07518	7.13559	0.996719	0	0.39201	-0.000209663	6.57491	0.988199	0
	0.309107	6.93355	0.991521	0	0.291835	-1.07937	7.0481	0.996685	0	0.365985	-0.000151739	6.68716	0.996815	0
	0.314018	6.92536	0.982827	0	0.286584	-1.71441	7.10731	0.995293	0	0.398441	-0.000225225	6.55964	0.993997	0
	0.327734	6.81572	0.992237	0	0.312406	-0.957861	6.91737	0.99586	0	0.388886	-0.000163144	6.55081	0.997685	0
	0.3098	6.95399	0.981906	0	0.285337	-1.52876	7.11624	0.992092	0	0.401442	-0.000244483	6.557	0.9954	0
	0.324264	6.8396	0.989081	0	0.301997	-1.39151	6.98727	0.996851	0	0.391315	-0.000178879	6.54913	0.995747	0
	0.321422	6.85832	0.990886	0	0.3023	-1.19498	6.98514	0.996734	0	0.380787	-0.000158376	6.60115	0.996217	0
	0.324252	6.849	0.98334	0	0.297812	-1.6523	7.02435	0.994215	0	0.413328	-0.000237637	6.46312	0.995006	0
	0.318935	6.87552	0.983703	0	0.292665	-1.64163	7.04974	0.994801	0	0.392719	-0.000196844	6.55588	0.991994	0
	0.328464	6.79705	0.987988	0	0.304773	-1.48052	6.95417	0.996547	0	0.403329	-0.000199725	6.47274	0.996071	0
	0.32938	6.81138	0.983708	0	0.300623	-1.79709	7.0021	0.996169	0	0.411324	-0.00021861	6.4564	0.993289	0
	0.326033	6.82733	0.987598	0	0.300702	-1.58299	6.99533	0.997519	0	0.396315	-0.000187501	6.52287	0.994829	0
	0.303916	6.9801	0.991556	0	0.28881	-0.944057	7.08029	0.995645	0	0.362028	-0.000155031	6.72836	0.997273	0
	0.300981	7.00229	0.990779	0	0.282576	-1.15019	7.12435	0.996956	0	0.359327	-0.000155657	6.74953	0.996649	0
	0.311857	6.92577	0.989923	0	0.291415	-1.27748	7.06134	0.997011	0	0.375069	-0.000168637	6.65194	0.996333	0
	0.312997	6.91526	0.985091	0	0.288111	-1.55514	7.08031	0.995451	0	0.386606	-0.000196376	6.59639	0.99367	0
	0.313397	6.9175	0.990626	0	0.293382	-1.2508	7.05025	0.997361	0	0.374868	-0.000163993	6.65121	0.996635	0
	0.309921	6.93382	0.984394	0	0.285087	-1.55188	7.09851	0.994908	0	0.391154	-0.000216717	6.58191	0.995031	0
	0.331076	6.78427	0.983998	0	0.305992	-1.56759	6.95064	0.9934	0	0.417639	-0.000230933	6.40928	0.994579	0
	0.321776	6.85301	0.987592	0	0.295928	-1.61535	7.02444	0.998194	0	0.383465	-0.000164572	6.58578	0.993315	0
	0.314928	6.89633	0.989243	0	0.293982	-1.30899	7.03525	0.996535	0	0.375403	-0.000161336	6.63435	0.994995	0
	0.304131	6.98561	0.984611	0	0.281566	-1.41017	7.13526	0.993635	0	0.384885	-0.000215436	6.63578	0.995528	0
	0.323328	6.85518	0.98434	0	0.296513	-1.67576	7.03303	0.995599	0	0.404792	-0.000217331	6.50228	0.994173	0
	0.324055	6.85174	0.987927	0	0.301304	-1.4218	7.00263	0.996038	0	0.401223	-0.000205869	6.51745	0.996747	0
	0.313636	6.91661	0.992563	0	0.295224	-1.15063	7.03872	0.998267	0	0.369286	-0.000148462	6.67554	0.997492	0
	0.320888	6.85989	0.983887	0	0.293132	-1.73451	7.04397	0.996121	0	0.404532	-0.000223146	6.49755	0.994402	0
	0.314716	6.9173	0.984541	0	0.290127	-1.53664	7.08038	0.994542	0	0.39898	-0.000224802	6.55226	0.99564	0
	0.324054	6.8432	0.98635	0	0.300773	-1.45493	6.9976	0.994828	0	0.408689	-0.000225789	6.47656	0.996933	0
	0.308518	6.96722	0.986312	0	0.287641	-1.30464	7.10567	0.993836	0	0.391749	-0.000222045	6.60666	0.997599	0
	0.31371	6.91521	0.986008	0	0.288742	-1.56031	7.08081	0.996399	0	0.387296	-0.000196314	6.59644	0.994551	0
	0.301234	7.00448	0.981861	0	0.27591	-1.58256	7.17243	0.993399	0	0.379009	-0.00020749	6.66756	0.992158	0
	0.314604	6.89657	0.983695	0	0.285677	-1.80774	7.08842	0.997507	0	0.381199	-0.000177663	6.60808	0.990641	0
	0.309191	6.95923	0.988215	0	0.288992	-1.26227	7.09319	0.995244	0	0.385898	-0.00020464	6.62693	0.997787	0
	0.308469	6.9497	0.98849	0	0.28479	-1.47974	7.10674	0.998183	0	0.367699	-0.000158015	6.69311	0.994236	0
	0.303582	6.97783	0.987023	0	0.279074	-1.53156	7.14037	0.997723	0	0.364122	-0.00016151	6.71557	0.993211	0
	0.32454	6.85244	0.985604	0	0.297913	-1.66395	7.02903	0.996638	0	0.40606	-0.000217482	6.49929	0.99539	0
	0.314823	6.92626	0.97897	0	0.285263	-1.84733	7.12231	0.993301	0	0.415865	-0.000269561	6.48854	0.994789	0
	0.328394	6.81413	0.9834	0	0.30035	-1.75257	7.00012	0.995322	0	0.415142	-0.000231425	6.43834	0.994192	0
	0.30583	6.96295	0.986316	0	0.282691	-1.44602	7.11642	0.995714	0	0.370127	-0.000171533	6.68442	0.993187	0
	0.321371	6.86173	0.987987	0	0.297421	-1.49668	7.02057	0.997122	0	0.386045	-0.000172538	6.58157	0.994295	0
	0.308454	6.95937	0.985758	0	0.285908	-1.40894	7.1089	0.994527	0	0.387013	-0.000209582	6.61906	0.995818	0
	0.317188	6.89615	0.983215	0	0.291442	-1.60888	7.06689	0.993989	0	0.401992	-0.000226242	6.52878	0.994267	0
	0.309958	6.93732	0.989554	0	0.290018	-1.2461	7.06957	0.996379	0	0.37213	-0.000165862	6.668	0.99583	0
	0.3275	6.81682	0.988946	0	0.305904	-1.34962	6.96005	0.996112	0	0.396179	-0.000183223	6.5193	0.9958	0
	0.332261	6.78874	0.988673	0	0.311033	-1.32656	6.92953	0.9954	0	0.406571	-0.000198244	6.46684	0.996463	0
	0.31152	6.92142	0.989224	0	0.290263	-1.32842	7.0624	0.996897	0	0.371496	-0.000160004	6.6616	0.995005	0
	0.322508	6.84399	0.987629	0	0.299083	-1.46387	6.99935	0.996304	0	0.395886	-0.000195758	6.52612	0.995681	0
	0.313573	6.92541	0.984756	0	0.28939	-1.51121	7.08579	0.994503	0	0.39727	-0.000223289	6.56283	0.995789	0
	0.315707	6.88955	0.986176	0	0.289371	-1.6458	7.06422	0.997587	0	0.382035	-0.00017695	6.60222	0.993035	0
	0.30736	6.96425	0.987653	0	0.284154	-1.45021	7.11816	0.997024	0	0.373212	-0.000175682	6.67898	0.994797	0
	0.324762	6.84831	0.987371	0	0.300966	-1.48709	7.00613	0.996197	0	0.405681	-0.000215876	6.49777	0.997017	0
	0.304255	6.99081	0.980776	0	0.280305	-1.49669	7.14965	0.990888	0	0.394606	-0.00024104	6.59941	0.994359	0
	0.298483	7.01278	0.985018	0	0.274305	-1.51098	7.17314	0.995769	0	0.360978	-0.000166725	6.74206	0.991823	0
	0.31865	6.87683	0.99101	0	0.29864	-1.25049	7.00954	0.997525	0	0.379042	-0.000161113	6.61521	0.996623	0
	0.30318	6.98926	0.986363	0	0.278722	-1.52849	7.15148	0.997042	0	0.368391	-0.00017397	6.70677	0.993553	0
	0.312568	6.93605	0.988288	0	0.295327	-1.07744	7.0504	0.993305	0	0.392597	-0.000213501	6.58937	0.998481	0
	0.315414	6.8994	0.987603	0	0.293408	-1.37523	7.04535	0.99561	0	0.389416	-0.000197423	6.57883	0.996163	0
	0.320866	6.86665	0.985155	0	0.296617	-1.51534	7.02747	0.99452	0	0.404122	-0.000222112	6.50598	0.995589	0
	0.313803	6.91234	0.983911	0	0.285698	-1.75636	7.09874	0.997023	0	0.394834	-0.000216176	6.56132	0.994231	0
	0.312525	6.92778	0.988728	0	0.29521	-1.08205	7.04262	0.993791	0	0.390672	-0.000208483	6.58925	0.998456	0
	0.319653	6.86628	0.988873	0	0.297868	-1.36137	7.01076	0.996524	0	0.390689	-0.000189511	6.55856	0.996566	0
	0.303073	6.99376	0.978363	0	0.273268	-1.86258	7.19143	0.994061	0	0.384615	-0.000217538	6.64053	0.989499	0
	0.321024	6.868	0.980978	0	0.291227	-1.86211	7.06562	0.995012	0	0.409935	-0.000237197	6.48284	0.992806	0
	0.317721	6.89228	0.981313	0	0.285214	-2.03144	7.10787	0.998345	0	0.393233	-0.000201453	6.56516	0.99004	0
	0.316133	6.88427	0.991282	0	0.297581	-1.15937	7.00731	0.996975	0	0.370277	-0.000144445	6.64972	0.995869	0
	0.32141	6.86171	0.983922	0	0.295913	-1.59335	7.03081	0.994223	0	0.399178	-0.000207471	6.52482	0.99299	0
	0.32347	6.83994	0.98242	0	0.29369	-1.86102	7.03745	0.996248	0	0.404898	-0.000217233	6.4872	0.992216	0
	0.314193	6.91745	0.985296	0	0.289934	-1.51597	7.07834	0.99507	0	0.388536	-0.000198333	6.5954	0.993981	0
	0.309466	6.94911	0.987005	0	0.288028	-1.33975	7.0913	0.994896	0	0.38615	-0.000204579	6.61692	0.996543	0
	0.301933	7.00744	0.977548	0	0.272672	-1.82853	7.20149	0.992783	0	0.395181	-0.000248769	6.60349	0.992183	0
	0.316019	6.90869	0.977685	0	0.288416	-1.72498	7.09176	0.990081	0	0.412205	-0.000256607	6.49201	0.991904	0
	0.313852	6.91366	0.993257	0	0.299428	-0.901424	7.00932	0.99676	0	0.372159	-0.00015555	6.66107	0.998664	0
	0.317874	6.87102	0.985365	0	0.290715	-1.69718	7.05114	0.997322	0	0.387449	-0.000185613	6.56962	0.992802	0
	0.316166	6.89605	0.98723	0	0.29142	-1.54642	7.06017	0.997293	0	0.388279	-0.000192386	6.58365	0.995318	0
	0.308643	6.94738	0.98258	0	0.283754	-1.55537	7.11245	0.993208	0	0.384165	-0.000201476	6.62023	0.991839	0
	0.315138	6.88793	0.986953	0	0.289834	-1.58136	7.05575	0.997539	0	0.380991	-0.000175683	6.60265	0.993745	0
	0.310899	6.9257	0.986295	0	0.285713	-1.5739	7.09273	0.997061	0	0.372604	-0.000164619	6.65839	0.99242	0
	0.308844	6.95357	0.984678	0	0.281999	-1.67761	7.13161	0.997042	0	0.383587	-0.000199402	6.62978	0.993756	0
	0.310094	6.93291	0.990546	0	0.289149	-1.30893	7.07182	0.998075	0	0.362712	-0.000140373	6.70497	0.995046	0
	0.319254	6.88377	0.988516	0	0.297789	-1.34141	7.02613	0.995961	0	0.393428	-0.000197881	6.56245	0.996918	0
	0.315343	6.90788	0.988506	0	0.295308	-1.25206	7.04076	0.995157	0	0.389985	-0.000199131	6.58453	0.997226	0
	0.308386	6.95551	0.984338	0	0.281692	-1.66815	7.13254	0.996596	0	0.383805	-0.000201203	6.62879	0.993605	0
	0.317287	6.89522	0.986783	0	0.293458	-1.48917	7.05326	0.996049	0	0.395759	-0.000209349	6.55528	0.996283	0
	0.309056	6.94382	0.989821	0	0.289836	-1.20112	7.07129	0.996203	0	0.372061	-0.000168087	6.67088	0.996305	0
	0.301791	6.98817	0.987321	0	0.281258	-1.28315	7.12435	0.994935	0	0.370587	-0.000183533	6.69015	0.995401	0
	0.321758	6.85193	0.984608	0	0.295252	-1.65642	7.02772	0.99572	0	0.401318	-0.000212252	6.50728	0.994082	0
	0.322059	6.85159	0.98534	0	0.293748	-1.76925	7.03935	0.997993	0	0.39102	-0.000183974	6.55285	0.992458	0
	0.319312	6.88495	0.9845	0	0.292728	-1.66129	7.06126	0.995847	0	0.401549	-0.000219392	6.5287	0.994773	0
	0.311624	6.926	0.989326	0	0.290992	-1.28934	7.06283	0.996552	0	0.373815	-0.000165913	6.65659	0.995537	0
	0.324506	6.83468	0.990869	0	0.301924	-1.41118	6.98445	0.998861	0	0.379832	-0.000147598	6.59501	0.995413	0
	0.308776	6.95476	0.990151	0	0.290539	-1.13969	7.07571	0.995911	0	0.379017	-0.000187388	6.65048	0.99822	0
	0.320117	6.87188	0.983677	0	0.292687	-1.71416	7.0538	0.995683	0	0.400635	-0.000214809	6.52308	0.99347	0
	0.313589	6.90994	0.990625	0	0.292883	-1.294	7.04727	0.997822	0	0.374069	-0.00016135	6.64794	0.996435	0
	0.311201	6.9253	0.988596	0	0.289537	-1.35385	7.06898	0.996577	0	0.377759	-0.000177566	6.63697	0.995722	0
	0.31963	6.88154	0.987731	0	0.297144	-1.40524	7.03067	0.995873	0	0.394392	-0.000199452	6.55767	0.99624	0
	0.323013	6.85263	0.982606	0	0.293567	-1.84015	7.04792	0.996169	0	0.408431	-0.00022788	6.4826	0.993413	0
	0.32868	6.81851	0.980262	0	0.295513	-2.07265	7.03848	0.996816	0	0.414611	-0.000229248	6.44626	0.990801	0
	0.322947	6.84779	0.980609	0	0.291489	-1.96593	7.05643	0.996049	0	0.404401	-0.000217302	6.49494	0.990425	0
	0.306607	6.96047	0.982163	0	0.279509	-1.69346	7.14019	0.994911	0	0.385202	-0.000209676	6.62	0.992316	0
	0.317068	6.88415	0.989342	0	0.298194	-1.17949	7.00933	0.995188	0	0.390124	-0.000194899	6.56768	0.997614	0
	0.316603	6.88849	0.985832	0	0.288927	-1.72958	7.07205	0.998351	0	0.3839	-0.000179534	6.59696	0.99285	0
	0.311954	6.93551	0.981038	0	0.282895	-1.81597	7.12823	0.995173	0	0.39688	-0.000226567	6.56761	0.99247	0
	0.314172	6.9113	0.987102	0	0.288519	-1.60309	7.08143	0.998048	0	0.380338	-0.00017652	6.62467	0.994002	0
	0.325356	6.83539	0.978296	0	0.292663	-2.04308	7.05222	0.994679	0	0.415659	-0.000240911	6.4442	0.990142	0
	0.31935	6.87185	0.986903	0	0.296251	-1.44349	7.02504	0.995501	0	0.393282	-0.000197237	6.55158	0.995232	0
	0.305729	6.96992	0.982993	0	0.281401	-1.52033	7.13127	0.993348	0	0.387124	-0.000217145	6.61732	0.99395	0
	0.318635	6.88341	0.978249	0	0.283542	-2.19303	7.11615	0.997896	0	0.400341	-0.000217976	6.52946	0.988368	0
	0.306201	6.94683	0.98608	0	0.279983	-1.63843	7.12071	0.998097	0	0.365758	-0.000158888	6.68882	0.991961	0
	0.313449	6.90779	0.985425	0	0.289208	-1.51485	7.06855	0.995233	0	0.38223	-0.000183496	6.60983	0.9929	0
	0.31561	6.90998	0.986792	0	0.293731	-1.36729	7.05509	0.994692	0	0.394929	-0.000211608	6.56637	0.9966	0
	0.330604	6.79851	0.98518	0	0.303177	-1.71401	6.98042	0.996455	0	0.409415	-0.000210253	6.45711	0.993994	0
	0.312316	6.92388	0.987884	0	0.2907	-1.35081	7.06723	0.995766	0	0.383508	-0.000189926	6.61547	0.995968	0
	0.311524	6.9404	0.982744	0	0.286896	-1.53908	7.10374	0.992963	0	0.394816	-0.000222209	6.57958	0.993791	0
	0.321101	6.87634	0.983806	0	0.294233	-1.67903	7.05453	0.995259	0	0.411238	-0.00024047	6.48587	0.99599	0
	0.32464	6.83183	0.988668	0	0.300117	-1.53249	6.99447	0.998058	0	0.380991	-0.000150334	6.58772	0.993367	0
	0.305555	6.94923	0.993104	0	0.288906	-1.04044	7.05965	0.998023	0	0.339035	-8.93179e-05	6.8042	0.994988	0
	0.300248	6.99523	0.989562	0	0.280644	-1.22508	7.12524	0.996593	0	0.3609	-0.000161808	6.73248	0.995928	0
	0.314374	6.89936	0.984165	0	0.286005	-1.77289	7.08751	0.997479	0	0.380905	-0.00017749	6.61115	0.991111	0
	0.31822	6.87898	0.990302	0	0.297448	-1.29812	7.01674	0.997334	0	0.382347	-0.000171077	6.60118	0.996641	0
	0.293413	7.03737	0.983941	0	0.267458	-1.62199	7.20951	0.996734	0	0.355186	-0.000164799	6.76977	0.990814	0
	0.323799	6.84258	0.984619	0	0.294092	-1.85643	7.0396	0.998383	0	0.386215	-0.000166515	6.5722	0.990388	0
	0.309145	6.9383	0.984866	0	0.281405	-1.73358	7.12228	0.998041	0	0.377093	-0.000181271	6.64395	0.992361	0
	0.316871	6.89503	0.988409	0	0.295884	-1.31152	7.03422	0.995634	0	0.387521	-0.000188482	6.58897	0.996149	0
	0.307925	6.95391	0.9818	0	0.277171	-1.9219	7.15788	0.998044	0	0.373455	-0.000174823	6.67003	0.988806	0
	0.330543	6.80132	0.988834	0	0.309655	-1.30532	6.93985	0.995416	0	0.407339	-0.000204878	6.46864	0.99724	0
	0.306881	6.95374	0.991228	0	0.287665	-1.20087	7.08119	0.997707	0	0.356244	-0.000131689	6.73991	0.995275	0
	0.308675	6.94518	0.988495	0	0.285861	-1.4257	7.09649	0.997485	0	0.366865	-0.000155239	6.69311	0.994035	0
	0.316065	6.8848	0.984661	0	0.2886	-1.71634	7.06695	0.997018	0	0.386766	-0.000188617	6.57852	0.992422	0
	0.312294	6.93374	0.986693	0	0.290469	-1.36388	7.07848	0.99472	0	0.390694	-0.000209157	6.59411	0.996478	0
	0.321725	6.8674	0.979606	0	0.288982	-2.04622	7.08456	0.996432	0	0.407041	-0.000227606	6.49781	0.99044	0
	0.293233	7.06912	0.984598	0	0.271184	-1.37788	7.21535	0.993865	0	0.367561	-0.000198293	6.74713	0.994552	0
	0.310542	6.93771	0.987562	0	0.285478	-1.5663	7.10394	0.998263	0	0.376564	-0.000176135	6.65171	0.994596	0
	0.307832	6.95749	0.984941	0	0.280964	-1.67901	7.13568	0.99741	0	0.379655	-0.000191611	6.64635	0.993384	0
	0.321567	6.87031	0.97616	0	0.285611	-2.24701	7.10877	0.996363	0	0.416094	-0.00025218	6.46082	0.989409	0
	0.315144	6.88962	0.991663	0	0.295951	-1.19946	7.01691	0.997796	0	0.370781	-0.000148429	6.6486	0.996539	0
	0.333781	6.7777	0.987651	0	0.309903	-1.49225	6.93607	0.996069	0	0.408943	-0.000200518	6.4521	0.995539	0
	0.312678	6.91808	0.984373	0	0.288254	-1.52629	7.08006	0.994367	0	0.394397	-0.000218011	6.56408	0.994949	0
	0.303578	6.99245	0.983918	0	0.280248	-1.45789	7.14718	0.993589	0	0.38793	-0.000225035	6.62704	0.995859	0
	0.312667	6.93427	0.984425	0	0.285638	-1.68914	7.11354	0.996653	0	0.391743	-0.000210961	6.59172	0.994333	0
	0.311476	6.93254	0.987658	0	0.288911	-1.41014	7.08219	0.99629	0	0.384317	-0.000194325	6.617	0.996163	0
	0.318504	6.87986	0.981594	0	0.288153	-1.89674	7.08115	0.99639	0	0.402462	-0.000223982	6.51616	0.992321	0
	0.320924	6.8765	0.985317	0	0.295898	-1.56391	7.04248	0.995287	0	0.40381	-0.000221126	6.51744	0.995657	0
	0.311706	6.92837	0.983623	0	0.284548	-1.6972	7.10849	0.996033	0	0.385675	-0.000197333	6.60794	0.992343	0
	0.327896	6.8225	0.987096	0	0.303275	-1.53859	6.98578	0.99636	0	0.406553	-0.000209844	6.48175	0.996038	0
	0.310925	6.9277	0.984284	0	0.283783	-1.69616	7.10771	0.996749	0	0.382566	-0.000191125	6.61736	0.992513	0
	0.301642	6.98322	0.984838	0	0.27537	-1.64182	7.15746	0.997255	0	0.370461	-0.000183596	6.68509	0.992912	0
	0.320809	6.8433	0.989216	0	0.29899	-1.36354	6.98801	0.996839	0	0.383489	-0.000167217	6.57178	0.995169	0
	0.304859	6.95178	0.988911	0	0.282795	-1.37882	7.09811	0.997536	0	0.366262	-0.000163812	6.68578	0.995235	0
	0.325528	6.82015	0.9904	0	0.303358	-1.38543	6.96719	0.998053	0	0.388779	-0.000168742	6.54615	0.996295	0
	0.319849	6.87964	0.986897	0	0.294396	-1.59064	7.04845	0.997294	0	0.394987	-0.000200454	6.55414	0.995472	0
	0.324503	6.84747	0.983707	0	0.296438	-1.75383	7.0336	0.995936	0	0.405978	-0.000217361	6.49453	0.993465	0
	0.309341	6.92551	0.98721	0	0.28731	-1.37681	7.07162	0.995549	0	0.366037	-0.000151252	6.6799	0.99244	0
	0.319403	6.87738	0.985789	0	0.291172	-1.76428	7.06462	0.998586	0	0.384813	-0.000174501	6.59402	0.992305	0
	0.319371	6.87451	0.981727	0	0.287664	-1.98146	7.0848	0.997779	0	0.397496	-0.000208421	6.53608	0.990973	0
	0.305043	6.98147	0.987094	0	0.28246	-1.41127	7.13124	0.996101	0	0.378352	-0.000195574	6.66389	0.996069	0
	0.302958	7.00174	0.984071	0	0.27833	-1.53902	7.16507	0.994887	0	0.380375	-0.000206534	6.66637	0.994181	0
	0.322003	6.86013	0.98843	0	0.299648	-1.39702	7.0084	0.996366	0	0.390171	-0.000181862	6.56483	0.995411	0
	0.312753	6.90671	0.993258	0	0.294891	-1.11624	7.02517	0.998662	0	0.357831	-0.00012026	6.71143	0.996516	0
	0.301105	7.01453	0.982222	0	0.274575	-1.6579	7.19048	0.994892	0	0.380452	-0.000211685	6.67079	0.992949	0
	0.310351	6.92367	0.984785	0	0.28361	-1.67116	7.10103	0.996938	0	0.369961	-0.000159027	6.66545	0.990514	0
	0.309325	6.92087	0.993229	0	0.293471	-0.990795	7.02602	0.997584	0	0.361287	-0.000138624	6.69577	0.997652	0
	0.315278	6.91196	0.978819	0	0.282876	-2.02487	7.12686	0.995959	0	0.405622	-0.00024102	6.5206	0.991447	0
	0.295666	7.02199	0.985602	0	0.27133	-1.52087	7.18339	0.996708	0	0.350876	-0.000147288	6.78282	0.991022	0
	0.303514	6.96522	0.983774	0	0.274652	-1.80368	7.15664	0.998542	0	0.364963	-0.000163935	6.69902	0.990131	0
	0.31398	6.91478	0.985404	0	0.28754	-1.65224	7.09013	0.997021	0	0.384665	-0.000188576	6.60857	0.99327	0
	0.314575	6.92372	0.980808	0	0.28505	-1.84511	7.11954	0.995153	0	0.40401	-0.000238594	6.5363	0.993265	0
	0.316679	6.89958	0.986518	0	0.295606	-1.31685	7.03933	0.993796	0	0.398863	-0.000219251	6.54356	0.99697	0
	0.317318	6.88497	0.987193	0	0.294879	-1.40229	7.0338	0.995415	0	0.392218	-0.000199817	6.56051	0.995852	0
	0.305054	6.98606	0.982698	0	0.278631	-1.65123	7.1613	0.994952	0	0.389989	-0.000226591	6.61812	0.994672	0
	0.314444	6.91481	0.977623	0	0.279738	-2.16884	7.14499	0.997341	0	0.401408	-0.000232004	6.53809	0.989377	0
	0.324633	6.84172	0.985664	0	0.297967	-1.66638	7.01857	0.996724	0	0.399857	-0.000200683	6.51586	0.993998	0
	0.307506	6.95757	0.987487	0	0.282982	-1.53251	7.12021	0.997935	0	0.36897	-0.000163975	6.69131	0.993706	0
	0.311674	6.92858	0.985877	0	0.289958	-1.35712	7.07261	0.99385	0	0.387365	-0.000201929	6.60069	0.99503	0
	0.308066	6.94446	0.988271	0	0.288575	-1.21803	7.07372	0.994865	0	0.377712	-0.000185802	6.64275	0.996226	0
	0.306922	6.94955	0.990711	0	0.287432	-1.21798	7.07881	0.99737	0	0.366855	-0.000159891	6.68992	0.996667	0
	0.321937	6.86786	0.98288	0	0.293166	-1.79795	7.05867	0.995922	0	0.404255	-0.00021961	6.51126	0.992991	0
	0.323198	6.85119	0.983057	0	0.296657	-1.6586	7.02721	0.994082	0	0.40996	-0.000231465	6.47534	0.994197	0
	0.318045	6.8911	0.981428	0	0.287617	-1.90152	7.0929	0.996338	0	0.399403	-0.000217047	6.53866	0.991532	0
	0.323596	6.83911	0.988455	0	0.299809	-1.48648	6.99687	0.997347	0	0.3888	-0.000173951	6.55665	0.994781	0
	0.327645	6.80616	0.982881	0	0.299403	-1.7649	6.99346	0.995019	0	0.409781	-0.000219122	6.45035	0.9926	0
	0.304214	6.97828	0.986224	0	0.281101	-1.4444	7.13157	0.9957	0	0.378737	-0.000198814	6.65545	0.995539	0
	0.306568	6.95733	0.986541	0	0.280351	-1.63835	7.13121	0.998534	0	0.369991	-0.0001692	6.68259	0.993196	0
	0.316273	6.88779	0.986108	0	0.293852	-1.40115	7.03649	0.994362	0	0.390023	-0.000196752	6.56831	0.994552	0
	0.310621	6.92778	0.98649	0	0.28746	-1.4474	7.08139	0.99562	0	0.383149	-0.00019349	6.61359	0.994958	0
	0.313476	6.91155	0.990998	0	0.295367	-1.13171	7.03166	0.996514	0	0.374239	-0.000162104	6.64833	0.996869	0
	0.317869	6.89773	0.982797	0	0.291532	-1.64584	7.0724	0.994016	0	0.406669	-0.000236901	6.51305	0.994852	0
	0.305999	6.9716	0.981913	0	0.278606	-1.7119	7.15328	0.994987	0	0.381349	-0.000201017	6.64519	0.991283	0
	0.309697	6.93588	0.986607	0	0.285119	-1.53598	7.09889	0.996945	0	0.384008	-0.000198246	6.61397	0.995549	0
	0.312275	6.92419	0.98823	0	0.291596	-1.29233	7.06135	0.995452	0	0.383417	-0.000189793	6.61601	0.996308	0
	0.308171	6.94823	0.982847	0	0.280763	-1.71282	7.13001	0.995765	0	0.387919	-0.000212752	6.60277	0.993201	0
	0.314061	6.90061	0.984779	0	0.29063	-1.46429	7.05601	0.993904	0	0.39661	-0.000220226	6.54301	0.99548	0
	0.304558	6.99064	0.979958	0	0.276575	-1.7487	7.17622	0.993697	0	0.395897	-0.000243676	6.59496	0.993799	0
	0.317042	6.8851	0.984782	0	0.291642	-1.58726	7.05355	0.995296	0	0.39716	-0.00021374	6.53803	0.994677	0
	0.311808	6.91982	0.985172	0	0.28605	-1.60967	7.09065	0.996352	0	0.385922	-0.000197724	6.59876	0.993935	0
	0.317284	6.88965	0.990074	0	0.298103	-1.19872	7.01687	0.996108	0	0.384701	-0.000179854	6.59761	0.997118	0
	0.319108	6.87565	0.986177	0	0.29478	-1.52029	7.037	0.995716	0	0.391391	-0.000192839	6.56252	0.994147	0
	0.302958	6.99691	0.979599	0	0.274929	-1.75158	7.1828	0.993523	0	0.389665	-0.000231319	6.62129	0.992207	0
	0.314961	6.91	0.985461	0	0.287875	-1.69264	7.08964	0.997575	0	0.384917	-0.000186631	6.60695	0.993119	0
	0.306999	6.97071	0.985675	0	0.280998	-1.62487	7.14315	0.99743	0	0.379206	-0.000192633	6.65791	0.994261	0
	0.294799	7.04666	0.983535	0	0.268687	-1.6318	7.21984	0.996356	0	0.361274	-0.000177343	6.7587	0.991412	0
	0.309603	6.92958	0.988128	0	0.28734	-1.39124	7.07723	0.996636	0	0.377988	-0.000182439	6.63334	0.995723	0
	0.313552	6.89636	0.989598	0	0.293335	-1.26344	7.03044	0.996455	0	0.374545	-0.000162718	6.63213	0.995502	0
	0.308824	6.93011	0.991328	0	0.287617	-1.32531	7.07076	0.999116	0	0.352466	-0.000116428	6.74106	0.994454	0
	0.321147	6.86307	0.986505	0	0.300044	-1.31872	7.00302	0.993603	0	0.399899	-0.000210098	6.52192	0.995842	0
	0.31716	6.90037	0.982409	0	0.292088	-1.5668	7.06665	0.992624	0	0.410107	-0.000247965	6.49773	0.995663	0
	0.31515	6.90974	0.988384	0	0.292759	-1.39925	7.05824	0.996693	0	0.385682	-0.000188167	6.6042	0.996182	0
	0.30462	6.98636	0.983065	0	0.281101	-1.46974	7.14234	0.992817	0	0.385642	-0.000216152	6.63537	0.994002	0
	0.314521	6.9125	0.986494	0	0.289515	-1.56264	7.07834	0.996867	0	0.385638	-0.000189729	6.60442	0.994438	0
	0.297447	7.03078	0.989175	0	0.276461	-1.31145	7.16996	0.997375	0	0.361228	-0.000170155	6.75448	0.996341	0
	0.320749	6.86369	0.990362	0	0.298742	-1.37531	7.00965	0.998129	0	0.378476	-0.000154005	6.61362	0.995422	0
	0.322208	6.86276	0.988838	0	0.300747	-1.34119	7.0051	0.996148	0	0.393811	-0.000191022	6.55258	0.99653	0
	0.305252	6.97521	0.987289	0	0.28652	-1.17058	7.09944	0.993487	0	0.379206	-0.000197297	6.65484	0.996411	0
	0.315603	6.90378	0.990411	0	0.295281	-1.26997	7.03856	0.997255	0	0.381171	-0.000174924	6.61974	0.997148	0
	0.307689	6.96377	0.98299	0	0.280928	-1.67233	7.14125	0.995348	0	0.388516	-0.000215632	6.61363	0.993659	0
	0.312276	6.91761	0.982667	0	0.28334	-1.80824	7.10951	0.996677	0	0.387839	-0.000201589	6.59027	0.991724	0
	0.310011	6.92048	0.988356	0	0.286238	-1.48566	7.07815	0.998029	0	0.370935	-0.000162533	6.65656	0.994374	0
	0.318944	6.88005	0.984044	0	0.292384	-1.65978	7.0562	0.995391	0	0.402156	-0.000221994	6.51957	0.99458	0
	0.310163	6.92417	0.986918	0	0.285966	-1.51217	7.08466	0.996913	0	0.376292	-0.000176419	6.63771	0.993987	0
	0.314877	6.91564	0.983886	0	0.28745	-1.71401	7.09755	0.996293	0	0.393386	-0.000209447	6.57554	0.993512	0
	0.292525	7.06676	0.985317	0	0.267626	-1.55603	7.2319	0.997185	0	0.36026	-0.000180704	6.77333	0.993636	0
	0.320975	6.85607	0.98498	0	0.294056	-1.68222	7.0346	0.996499	0	0.39693	-0.000202634	6.52703	0.993664	0
	0.309399	6.93718	0.987982	0	0.288619	-1.29857	7.075	0.995407	0	0.379438	-0.000186852	6.63377	0.995956	0
	0.301295	6.99109	0.986081	0	0.275771	-1.59501	7.16036	0.997845	0	0.367594	-0.000176874	6.70388	0.993602	0
	0.314129	6.90295	0.987969	0	0.291716	-1.40064	7.05159	0.996345	0	0.37948	-0.000174345	6.61985	0.994708	0
	0.304002	6.96512	0.989395	0	0.281927	-1.37953	7.11153	0.998082	0	0.358354	-0.000145001	6.72967	0.994384	0
	0.302984	6.99388	0.986283	0	0.278925	-1.5035	7.15344	0.99663	0	0.373813	-0.000188958	6.68705	0.99477	0
	0.329906	6.80215	0.979347	0	0.296712	-2.0744	7.02231	0.995791	0	0.413147	-0.00022207	6.44156	0.989157	0
	0.323981	6.84088	0.98451	0	0.297323	-1.66593	7.01768	0.995595	0	0.400086	-0.000203035	6.51119	0.993064	0
	0.311565	6.92148	0.990308	0	0.291503	-1.2537	7.05453	0.997151	0	0.372448	-0.000162426	6.65774	0.99627	0
	0.316757	6.91133	0.982108	0	0.288359	-1.77471	7.09967	0.995223	0	0.408386	-0.000244447	6.51439	0.995019	0
	0.322723	6.85203	0.982196	0	0.295204	-1.71969	7.03453	0.994068	0	0.406839	-0.000224407	6.48763	0.992692	0
	0.312693	6.92189	0.987404	0	0.289358	-1.45823	7.07665	0.996558	0	0.384239	-0.000190871	6.61196	0.995545	0
	0.325757	6.82581	0.990047	0	0.303715	-1.3775	6.972	0.997599	0	0.388325	-0.000166919	6.55477	0.995806	0
	0.302575	6.97759	0.984218	0	0.277687	-1.55529	7.14265	0.995292	0	0.375682	-0.000195035	6.66089	0.993262	0
	0.307636	6.9599	0.983819	0	0.28288	-1.54707	7.12409	0.994416	0	0.388306	-0.000215212	6.61044	0.994459	0
	0.311963	6.92604	0.980357	0	0.281633	-1.89542	7.12719	0.995734	0	0.387782	-0.000202271	6.59759	0.989472	0
	0.301281	6.98974	0.980051	0	0.272696	-1.78639	7.17933	0.994697	0	0.377772	-0.000204062	6.65839	0.98999	0
	0.310654	6.93754	0.986148	0	0.286558	-1.50587	7.09736	0.996022	0	0.381833	-0.000189892	6.6292	0.994302	0
	0.315976	6.89605	0.986441	0	0.290392	-1.59881	7.06573	0.997198	0	0.38298	-0.000178753	6.60579	0.993431	0
	0.322966	6.86121	0.984225	0	0.297486	-1.59234	7.0302	0.994418	0	0.41363	-0.000241873	6.46846	0.996415	0
	0.304664	6.98617	0.983033	0	0.280501	-1.50998	7.14642	0.99332	0	0.391163	-0.000230764	6.61146	0.995485	0
	0.294553	7.03701	0.97773	0	0.263625	-1.93276	7.24213	0.995595	0	0.370504	-0.000202624	6.70799	0.987957	0
	0.303679	6.9783	0.989971	0	0.283604	-1.25454	7.11144	0.99718	0	0.358431	-0.000146066	6.74112	0.995047	0
	0.32168	6.86735	0.984334	0	0.294971	-1.6691	7.04448	0.995618	0	0.406559	-0.000226443	6.49965	0.995112	0
	0.318086	6.89921	0.983821	0	0.292865	-1.57613	7.06648	0.994111	0	0.406749	-0.000236535	6.51513	0.995835	0
	0.325766	6.82999	0.993804	0	0.309678	-1.00537	6.93668	0.997849	0	0.382081	-0.000150238	6.58603	0.998489	0
	0.309167	6.94558	0.986978	0	0.284078	-1.56789	7.11198	0.997789	0	0.374967	-0.000175541	6.66054	0.994022	0
	0.313917	6.91162	0.987191	0	0.289603	-1.51948	7.07288	0.997046	0	0.381393	-0.000180012	6.61932	0.994377	0
	0.310764	6.93488	0.991054	0	0.291652	-1.1944	7.06164	0.997303	0	0.373189	-0.000166537	6.66446	0.997358	0
	0.308678	6.95257	0.987975	0	0.289387	-1.20555	7.08051	0.994407	0	0.384576	-0.00020248	6.62378	0.997375	0
	0.312154	6.93534	0.983783	0	0.287657	-1.53091	7.09781	0.993865	0	0.400569	-0.000235873	6.55233	0.996185	0
	0.321018	6.85925	0.99239	0	0.302302	-1.16962	6.98338	0.998015	0	0.377238	-0.000149985	6.6157	0.997191	0
	0.309908	6.94077	0.982051	0	0.281214	-1.7932	7.13108	0.996032	0	0.390893	-0.000216052	6.58995	0.992599	0
	0.327743	6.83195	0.985311	0	0.303171	-1.53556	6.99491	0.99453	0	0.416496	-0.000236775	6.44747	0.996671	0
	0.318571	6.88287	0.978112	0	0.284575	-2.12447	7.10833	0.996566	0	0.405673	-0.000232371	6.50554	0.989608	0
	0.311897	6.93729	0.980288	0	0.284005	-1.74301	7.12227	0.993312	0	0.400711	-0.00023694	6.55255	0.992778	0
	0.323352	6.85863	0.984376	0	0.295294	-1.75341	7.04471	0.996694	0	0.406317	-0.000221334	6.49923	0.994571	0
	0.309837	6.94485	0.990361	0	0.290273	-1.22262	7.0746	0.996943	0	0.376108	-0.000176798	6.65777	0.9975	0
	0.32951	6.81625	0.984922	0	0.303202	-1.64405	6.99072	0.995367	0	0.416112	-0.000231036	6.44109	0.995622	0
	0.308938	6.94689	0.987578	0	0.286724	-1.38821	7.09421	0.99608	0	0.378767	-0.000186289	6.64439	0.995524	0
	0.307275	6.96641	0.983991	0	0.281468	-1.61272	7.13756	0.995531	0	0.387132	-0.000213044	6.62047	0.994445	0
	0.320672	6.86533	0.986713	0	0.298483	-1.38666	7.0125	0.994583	0	0.39402	-0.000195678	6.54759	0.994843	0
	0.30914	6.94152	0.984739	0	0.282376	-1.67256	7.11903	0.997006	0	0.381158	-0.000192131	6.62954	0.993154	0
	0.30779	6.96304	0.988427	0	0.287337	-1.27817	7.09869	0.9957	0	0.378937	-0.000189807	6.65483	0.996744	0
	0.316307	6.89141	0.987362	0	0.292212	-1.50578	7.05122	0.996898	0	0.385445	-0.000184448	6.59191	0.994794	0
	0.318364	6.87268	0.991139	0	0.299182	-1.19873	6.9999	0.997139	0	0.378492	-0.000160411	6.6122	0.996714	0
	0.316249	6.89186	0.989316	0	0.295722	-1.2828	7.028	0.996262	0	0.381079	-0.000172955	6.61102	0.995868	0
	0.309917	6.937	0.985701	0	0.284518	-1.58727	7.10546	0.996712	0	0.375298	-0.000174424	6.65377	0.992614	0
	0.305806	6.97222	0.984801	0	0.279091	-1.66945	7.14939	0.99729	0	0.37281	-0.000178755	6.68196	0.992249	0
	0.313073	6.91975	0.990609	0	0.291493	-1.34856	7.06287	0.998449	0	0.370261	-0.000152569	6.67201	0.995823	0
	0.31025	6.94625	0.984487	0	0.287249	-1.43737	7.0988	0.993495	0	0.389057	-0.000210242	6.60486	0.994481	0
	0.317789	6.872	0.991655	0	0.299159	-1.16427	6.99556	0.997338	0	0.3751	-0.000152893	6.62373	0.996742	0
	0.311966	6.93333	0.988491	0	0.290517	-1.34037	7.07558	0.996275	0	0.38536	-0.000195802	6.61539	0.997105	0
	0.317357	6.88086	0.980841	0	0.286549	-1.92527	7.08518	0.99618	0	0.396277	-0.000210543	6.53898	0.990386	0
	0.308509	6.94696	0.989044	0	0.28812	-1.27414	7.08218	0.996242	0	0.377904	-0.000185133	6.64635	0.996926	0
	0.315881	6.89966	0.987264	0	0.29132	-1.53486	7.06255	0.997196	0	0.386799	-0.000189195	6.59245	0.995102	0
	0.32793	6.81508	0.98832	0	0.307857	-1.25442	6.94821	0.994494	0	0.403546	-0.000201731	6.48751	0.996595	0
	0.31942	6.87158	0.982002	0	0.289546	-1.8669	7.06971	0.996264	0	0.401364	-0.000218611	6.5166	0.992169	0
	0.312099	6.92921	0.991888	0	0.2938	-1.14355	7.05057	0.997575	0	0.36998	-0.000154416	6.67847	0.997269	0
	0.305039	6.97934	0.986243	0	0.281542	-1.46841	7.13518	0.995982	0	0.376711	-0.000191207	6.66886	0.994816	0
	0.323385	6.83754	0.983236	0	0.293936	-1.84035	7.03285	0.99678	0	0.396717	-0.000195637	6.51987	0.991199	0
	0.322078	6.86217	0.97499	0	0.287648	-2.15162	7.09052	0.993449	0	0.424651	-0.000273644	6.41783	0.990504	0
	0.310201	6.94137	0.986684	0	0.287924	-1.39215	7.08912	0.995159	0	0.381987	-0.000191512	6.6304	0.995005	0
	0.315205	6.90613	0.988894	0	0.293364	-1.36494	7.05098	0.996804	0	0.384179	-0.000184009	6.60733	0.996354	0
	0.323973	6.84141	0.988944	0	0.301052	-1.43235	6.99342	0.997188	0	0.389833	-0.000175703	6.5561	0.995386	0
	0.317937	6.87147	0.984812	0	0.291052	-1.68009	7.04978	0.996519	0	0.385678	-0.000180722	6.57802	0.991857	0
	0.323989	6.85805	0.984101	0	0.299554	-1.52699	7.02011	0.993418	0	0.414807	-0.000242286	6.46463	0.996254	0
	0.315348	6.89669	0.984405	0	0.288694	-1.66562	7.07346	0.996096	0	0.386676	-0.000190291	6.5877	0.992337	0
	0.313891	6.89939	0.989085	0	0.290541	-1.45918	7.05425	0.998197	0	0.370727	-0.000151629	6.65318	0.9942	0
	0.311598	6.93923	0.988928	0	0.290443	-1.32201	7.07953	0.996522	0	0.38293	-0.000190301	6.63022	0.99709	0
	0.324144	6.83962	0.988713	0	0.302471	-1.35442	6.98336	0.996078	0	0.397302	-0.000195171	6.5227	0.996646	0
	0.321557	6.85658	0.991805	0	0.303851	-1.10648	6.97401	0.996822	0	0.382143	-0.000161631	6.59413	0.997357	0
	0.312704	6.90885	0.989845	0	0.291406	-1.33095	7.0501	0.997495	0	0.376952	-0.000171403	6.63053	0.996431	0
	0.306015	6.96599	0.982415	0	0.278882	-1.69566	7.14594	0.995249	0	0.380023	-0.000197438	6.64539	0.99146	0
	0.314344	6.90589	0.984469	0	0.288103	-1.63988	7.07992	0.995876	0	0.384396	-0.000186885	6.60242	0.99217	0
	0.325762	6.82294	0.986427	0	0.300825	-1.5584	6.98833	0.996048	0	0.405305	-0.000212206	6.47836	0.995684	0
	0.324427	6.84396	0.983233	0	0.294804	-1.85125	7.04043	0.996849	0	0.402391	-0.000207992	6.50623	0.992171	0
	0.318725	6.87088	0.991404	0	0.299377	-1.20905	6.99919	0.997495	0	0.371816	-0.000141637	6.64089	0.995745	0
	0.312835	6.92246	0.994277	0	0.29758	-0.953345	7.02363	0.998223	0	0.362713	-0.000133065	6.70639	0.998265	0
	0.304902	6.98831	0.979031	0	0.274724	-1.88585	7.18845	0.994941	0	0.393261	-0.000235727	6.60553	0.991948	0
	0.310722	6.9335	0.992459	0	0.292239	-1.15506	7.05609	0.998314	0	0.363693	-0.000141316	6.70404	0.997009	0
	0.31572	6.9035	0.985913	0	0.292611	-1.44412	7.05676	0.994708	0	0.394497	-0.000210163	6.56223	0.995573	0
	0.296709	7.04317	0.981441	0	0.270979	-1.60798	7.21382	0.993708	0	0.378995	-0.000219522	6.68671	0.993305	0
	0.295386	7.03489	0.986265	0	0.270918	-1.52902	7.19716	0.997518	0	0.354946	-0.000158895	6.77688	0.992586	0
	0.30685	6.96507	0.984043	0	0.279793	-1.69088	7.14452	0.996757	0	0.379321	-0.000193339	6.65112	0.992685	0
	0.314719	6.90464	0.988659	0	0.291159	-1.47233	7.0609	0.997882	0	0.376195	-0.000164006	6.63833	0.994606	0
	0.306943	6.97678	0.983064	0	0.282261	-1.54246	7.14048	0.993638	0	0.395506	-0.000236269	6.59313	0.995922	0
	0.312411	6.91778	0.992344	0	0.292665	-1.23397	7.04873	0.998952	0	0.355909	-0.000116046	6.72934	0.995382	0
	0.319929	6.88416	0.983665	0	0.293105	-1.67635	7.06207	0.995163	0	0.404173	-0.000224747	6.51922	0.994392	0
	0.300298	6.99566	0.985287	0	0.275162	-1.57079	7.16236	0.996765	0	0.367406	-0.000179033	6.70495	0.993037	0
	0.317768	6.89618	0.981617	0	0.291176	-1.66181	7.07254	0.993048	0	0.414033	-0.000256818	6.47916	0.995762	0
	0.308432	6.93768	0.989092	0	0.285604	-1.42657	7.08908	0.998113	0	0.361018	-0.000140289	6.70988	0.993629	0
	0.310611	6.93273	0.987062	0	0.288777	-1.36447	7.07754	0.995185	0	0.379633	-0.000184137	6.63373	0.99474	0
	0.315077	6.91366	0.986097	0	0.291093	-1.49885	7.07273	0.995608	0	0.394942	-0.000213063	6.56769	0.996066	0
	0.309827	6.92567	0.988653	0	0.28903	-1.29961	7.06359	0.996075	0	0.379595	-0.000186127	6.62343	0.99655	0
	0.318772	6.8836	0.983303	0	0.288055	-1.91952	7.08732	0.998456	0	0.392711	-0.000197256	6.5633	0.991634	0
	0.324123	6.84944	0.989633	0	0.305694	-1.15166	6.97166	0.994969	0	0.4014	-0.000206161	6.51468	0.998489	0
	0.309351	6.95969	0.984778	0	0.286272	-1.44221	7.11275	0.993902	0	0.393963	-0.000225731	6.59315	0.99636	0
	0.322058	6.86198	0.986436	0	0.297973	-1.5051	7.02171	0.99562	0	0.401445	-0.000211789	6.51808	0.995869	0
	0.325071	6.86079	0.953715	0	0.272897	-3.26052	7.20682	0.993955	0	0.455578	-0.000348168	6.29544	0.977721	0
	0.310211	6.92526	0.987718	0	0.286781	-1.46425	7.08066	0.997097	0	0.374	-0.000170177	6.64893	0.9943	0
	0.30618	6.95606	0.987746	0	0.282149	-1.50178	7.11544	0.997871	0	0.369717	-0.000169505	6.68082	0.99445	0
	0.302081	6.98057	0.992118	0	0.282859	-1.20122	7.10806	0.998814	0	0.342517	-0.000107875	6.80541	0.994925	0
	0.31416	6.91262	0.986372	0	0.290793	-1.46027	7.06759	0.995457	0	0.392165	-0.000208102	6.5747	0.995942	0
	0.305809	6.97484	0.982848	0	0.277115	-1.79315	7.16514	0.997214	0	0.379307	-0.000196081	6.65644	0.991785	0
	0.309612	6.94152	0.990192	0	0.291999	-1.10068	7.05833	0.995537	0	0.378513	-0.000183816	6.64304	0.997917	0
	0.327701	6.82444	0.986858	0	0.30107	-1.66421	7.00106	0.997698	0	0.39858	-0.000189092	6.51739	0.994132	0
	0.316094	6.902	0.988458	0	0.297629	-1.15392	7.02447	0.994083	0	0.392657	-0.000204256	6.57033	0.997587	0
	0.312854	6.91564	0.989109	0	0.293299	-1.222	7.04533	0.995551	0	0.378903	-0.000176206	6.62952	0.996056	0
	0.317784	6.88848	0.982236	0	0.289966	-1.73844	7.07298	0.994744	0	0.395648	-0.000207724	6.55118	0.991517	0
	0.310581	6.94383	0.983279	0	0.286327	-1.51571	7.10469	0.993257	0	0.394221	-0.000223136	6.5815	0.994492	0
	0.320541	6.85175	0.989976	0	0.298523	-1.37601	6.99778	0.997758	0	0.380264	-0.000159328	6.59303	0.995395	0
	0.309627	6.92574	0.992643	0	0.290615	-1.18809	7.05183	0.998883	0	0.354472	-0.000119638	6.73148	0.995931	0
	0.309593	6.93779	0.990838	0	0.291089	-1.15638	7.06052	0.99674	0	0.36719	-0.000153656	6.68829	0.996246	0
	0.316432	6.88692	0.991566	0	0.297566	-1.17899	7.01204	0.997444	0	0.370291	-0.000143684	6.6536	0.996099	0
	0.308753	6.94624	0.987256	0	0.288779	-1.2482	7.0787	0.994142	0	0.375264	-0.000177439	6.65811	0.994474	0
	0.3152	6.89732	0.990417	0	0.296883	-1.1447	7.01881	0.995995	0	0.381832	-0.000177761	6.60868	0.997391	0
	0.306688	6.95422	0.992398	0	0.289274	-1.08821	7.06971	0.997734	0	0.355758	-0.00013091	6.74165	0.996407	0
	0.319404	6.87692	0.988939	0	0.298474	-1.30795	7.01573	0.996015	0	0.390746	-0.000190327	6.56787	0.99671	0
	0.312471	6.91228	0.990446	0	0.292639	-1.23933	7.04381	0.997096	0	0.371028	-0.000156219	6.65861	0.995931	0
	0.315481	6.899	0.990927	0	0.298386	-1.06827	7.01237	0.99578	0	0.380404	-0.000173204	6.61775	0.997541	0
	0.291665	7.05797	0.988812	0	0.270142	-1.34502	7.20072	0.997777	0	0.346977	-0.000147563	6.81836	0.99442	0
	0.309408	6.93637	0.991344	0	0.291561	-1.11532	7.05473	0.996845	0	0.364355	-0.000146588	6.69834	0.996276	0
	0.296889	7.01464	0.990638	0	0.277435	-1.21572	7.14366	0.997726	0	0.349096	-0.00013928	6.78848	0.99547	0
	0.311859	6.92752	0.991119	0	0.293403	-1.15337	7.04993	0.996908	0	0.374019	-0.000165829	6.65825	0.997326	0
	0.318417	6.8958	0.985472	0	0.29695	-1.34153	7.03817	0.992935	0	0.407327	-0.000237193	6.51065	0.997549	0
	0.308867	6.95086	0.984342	0	0.284849	-1.50098	7.11016	0.994247	0	0.389223	-0.000214373	6.60276	0.994822	0
	0.324801	6.83999	0.984669	0	0.298596	-1.63762	7.01379	0.995331	0	0.406622	-0.000218281	6.48555	0.994501	0
	0.316041	6.89711	0.989151	0	0.295654	-1.27402	7.03232	0.996011	0	0.382152	-0.000176372	6.61072	0.995972	0
	0.312169	6.92917	0.989652	0	0.297379	-0.924289	7.02726	0.99336	0	0.387144	-0.000200021	6.60438	0.998639	0
	0.313492	6.91301	0.984873	0	0.288337	-1.57203	7.07985	0.995422	0	0.389922	-0.000203902	6.58192	0.994087	0
	0.304132	6.98134	0.992137	0	0.287082	-1.06548	7.09441	0.997339	0	0.361372	-0.000152707	6.73337	0.99768	0
	0.311996	6.93096	0.984999	0	0.286519	-1.59216	7.09993	0.995924	0	0.391858	-0.000213056	6.585	0.995153	0
	0.322803	6.84365	0.989277	0	0.300884	-1.36977	6.98902	0.996876	0	0.390986	-0.000181898	6.54828	0.996232	0
	0.307819	6.96513	0.984397	0	0.284198	-1.47616	7.12179	0.994044	0	0.386477	-0.000209845	6.62439	0.994509	0
	0.319811	6.86922	0.987102	0	0.295669	-1.50868	7.02933	0.996464	0	0.394482	-0.000199208	6.54575	0.995575	0
	0.320373	6.87299	0.985714	0	0.296659	-1.48193	7.03026	0.994705	0	0.39995	-0.000212296	6.52827	0.995284	0
	0.314181	6.92444	0.982354	0	0.287876	-1.64387	7.0989	0.993804	0	0.405593	-0.000243869	6.52845	0.995418	0
	0.316118	6.90493	0.982379	0	0.28732	-1.79969	7.09592	0.995921	0	0.399791	-0.000223223	6.54246	0.993203	0
	0.319461	6.8726	0.987332	0	0.297872	-1.34914	7.01578	0.994845	0	0.389101	-0.000185786	6.57093	0.994724	0
	0.322228	6.86208	0.983516	0	0.293658	-1.78537	7.05156	0.996363	0	0.403298	-0.000216281	6.51089	0.993313	0
	0.314642	6.92337	0.983243	0	0.288433	-1.63781	7.09719	0.994587	0	0.404321	-0.000239248	6.53488	0.995794	0
	0.323723	6.85663	0.991037	0	0.306494	-1.07666	6.97089	0.995721	0	0.395387	-0.000191188	6.54618	0.998688	0
	0.326752	6.84057	0.979655	0	0.297769	-1.81125	7.0328	0.992462	0	0.429662	-0.000274543	6.39477	0.994903	0
	0.318388	6.8832	0.990243	0	0.297067	-1.33244	7.02461	0.997642	0	0.378648	-0.000160762	6.62215	0.995837	0
	0.325142	6.83212	0.987438	0	0.303162	-1.37359	6.9779	0.994956	0	0.400227	-0.000200314	6.50685	0.99573	0
	0.308709	6.95175	0.986205	0	0.284777	-1.49559	7.11047	0.996068	0	0.377749	-0.000184184	6.65267	0.993974	0
	0.306719	6.96412	0.984293	0	0.281814	-1.55638	7.1293	0.995087	0	0.385047	-0.000208965	6.62481	0.994392	0
	0.313276	6.9197	0.986562	0	0.292182	-1.31824	7.0596	0.994015	0	0.389427	-0.000203158	6.58981	0.995738	0
	0.321131	6.87358	0.981082	0	0.292458	-1.79188	7.06375	0.994078	0	0.412432	-0.000243573	6.47807	0.993544	0
	0.318128	6.86458	0.991136	0	0.300219	-1.11918	6.98336	0.996375	0	0.37978	-0.000164476	6.59751	0.997005	0
	0.296117	7.05033	0.976862	0	0.266303	-1.86311	7.24806	0.993284	0	0.383584	-0.000233346	6.67142	0.990248	0
	0.310646	6.952	0.981396	0	0.286358	-1.51778	7.11308	0.991378	0	0.402569	-0.000245234	6.5538	0.994893	0
	0.301393	6.98956	0.981399	0	0.275401	-1.62428	7.16194	0.99353	0	0.376625	-0.000200707	6.66365	0.991021	0
	0.306453	6.9523	0.981267	0	0.277079	-1.83569	7.14711	0.996232	0	0.378977	-0.00019348	6.63813	0.98992	0
	0.309152	6.95244	0.985696	0	0.285515	-1.47717	7.10921	0.995287	0	0.381489	-0.00019298	6.63908	0.994193	0
	0.299976	7.0143	0.983379	0	0.275221	-1.54702	7.17848	0.994516	0	0.375319	-0.000201	6.68792	0.993141	0
	0.329538	6.80652	0.980682	0	0.296591	-2.05894	7.02503	0.996942	0	0.413917	-0.000225106	6.441	0.990798	0
	0.310133	6.92558	0.987744	0	0.286818	-1.45706	7.08021	0.997037	0	0.371162	-0.000162814	6.6612	0.993775	0
	0.324923	6.84907	0.983911	0	0.296158	-1.79759	7.03984	0.996724	0	0.403425	-0.000209431	6.509	0.992952	0
	0.308564	6.95181	0.985078	0	0.285966	-1.41222	7.10169	0.993875	0	0.383828	-0.000200789	6.62577	0.994303	0
	0.325922	6.83391	0.984286	0	0.297676	-1.76513	7.02124	0.996573	0	0.407006	-0.000216318	6.48266	0.993874	0
	0.313016	6.90298	0.992833	0	0.293443	-1.22318	7.03279	0.999304	0	0.357629	-0.000119019	6.70972	0.996017	0
	0.307628	6.94052	0.990628	0	0.28791	-1.23227	7.0713	0.997412	0	0.364731	-0.000152339	6.69316	0.996011	0
	0.304298	6.98117	0.986313	0	0.283821	-1.27965	7.11698	0.993754	0	0.37535	-0.000189555	6.67337	0.99478	0
	0.320873	6.86105	0.988409	0	0.299158	-1.357	7.00506	0.99595	0	0.392818	-0.000191935	6.54938	0.996235	0
	0.318468	6.88571	0.98708	0	0.293521	-1.55903	7.05117	0.997159	0	0.389062	-0.000188331	6.5799	0.99472	0
	0.318122	6.86169	0.988443	0	0.297455	-1.29153	6.99875	0.995395	0	0.388255	-0.000187103	6.55787	0.996011	0
	0.310289	6.94534	0.989093	0	0.288508	-1.36111	7.08979	0.99721	0	0.377598	-0.000179569	6.65375	0.996426	0
	0.307686	6.95714	0.985201	0	0.283769	-1.49463	7.11576	0.995107	0	0.384549	-0.000205058	6.62417	0.994876	0
	0.314017	6.91155	0.99179	0	0.296565	-1.09058	7.02729	0.9969	0	0.376446	-0.00016655	6.6411	0.99797	0
	0.316522	6.90241	0.982368	0	0.289115	-1.71274	7.08417	0.994609	0	0.399371	-0.000221024	6.54351	0.992954	0
	0.317314	6.87725	0.992264	0	0.299565	-1.10915	6.99496	0.997442	0	0.36961	-0.000139515	6.6507	0.996517	0
	0.324468	6.84712	0.988991	0	0.301703	-1.42266	6.9981	0.9971	0	0.396988	-0.00019347	6.53296	0.996773	0
	0.320056	6.86532	0.990382	0	0.299595	-1.27863	7.00102	0.997128	0	0.380963	-0.000162488	6.60147	0.996038	0
	0.324185	6.84019	0.98708	0	0.300406	-1.48598	6.99789	0.995922	0	0.4016	-0.000206528	6.50483	0.995941	0
	0.320128	6.87366	0.988747	0	0.297645	-1.405	7.02277	0.99687	0	0.388427	-0.000182211	6.57779	0.995839	0
	0.321374	6.86796	0.985311	0	0.294642	-1.67051	7.04524	0.996647	0	0.398303	-0.000205232	6.5347	0.994199	0
	0.321074	6.86274	0.9813	0	0.292107	-1.81023	7.05486	0.994569	0	0.408948	-0.000234431	6.48208	0.992856	0
	0.32241	6.85277	0.991034	0	0.304082	-1.14532	6.97432	0.996375	0	0.383941	-0.000164155	6.58622	0.996726	0
	0.301601	7.01038	0.986152	0	0.278102	-1.46847	7.16623	0.996114	0	0.376248	-0.000199147	6.68701	0.99566	0
	0.32337	6.8383	0.982215	0	0.294707	-1.79127	7.02841	0.995038	0	0.40423	-0.000215719	6.48802	0.991879	0
	0.315274	6.90399	0.982295	0	0.286057	-1.82585	7.09776	0.996303	0	0.391349	-0.000202955	6.57443	0.991298	0
	0.307729	6.94698	0.988324	0	0.285964	-1.36016	7.09133	0.996559	0	0.369423	-0.000164587	6.67973	0.994586	0
	0.328406	6.81072	0.992869	0	0.310974	-1.08936	6.92633	0.997536	0	0.388905	-0.000161401	6.54864	0.998183	0
	0.306111	6.98134	0.978095	0	0.27367	-2.02735	7.1965	0.996299	0	0.393407	-0.000232889	6.60318	0.990595	0
	0.321314	6.85136	0.986216	0	0.295644	-1.60417	7.0216	0.996688	0	0.395765	-0.00019862	6.52884	0.994554	0
	0.310405	6.94044	0.986617	0	0.285122	-1.57995	7.10812	0.997503	0	0.377222	-0.000178255	6.65099	0.99382	0
	0.31712	6.88802	0.985099	0	0.290429	-1.66797	7.06504	0.996701	0	0.39321	-0.000202992	6.5584	0.994026	0
	0.320407	6.87366	0.984994	0	0.294553	-1.61567	7.04512	0.995662	0	0.398777	-0.000209074	6.53416	0.994269	0
	0.314133	6.90486	0.990575	0	0.29518	-1.18442	7.03056	0.996587	0	0.372297	-0.000155171	6.65289	0.995931	0
	0.315732	6.89976	0.989744	0	0.292882	-1.42795	7.0513	0.998376	0	0.375558	-0.000159605	6.64059	0.995347	0
	0.316417	6.91008	0.985954	0	0.29312	-1.45586	7.06458	0.994852	0	0.400033	-0.000223072	6.54785	0.996782	0
	0.321916	6.86381	0.98679	0	0.297898	-1.50095	7.0231	0.995935	0	0.400044	-0.000208431	6.52536	0.995939	0
	0.321076	6.86994	0.985812	0	0.294193	-1.67997	7.04823	0.997303	0	0.39392	-0.000194333	6.55438	0.993804	0
	0.31449	6.90506	0.987163	0	0.289887	-1.53753	7.06823	0.997216	0	0.379802	-0.000174239	6.62213	0.993873	0
	0.322366	6.86515	0.980835	0	0.291117	-1.95286	7.07241	0.99613	0	0.406175	-0.000223587	6.50209	0.991263	0
	0.328596	6.80746	0.989703	0	0.306831	-1.36014	6.9518	0.996938	0	0.393736	-0.00017378	6.52527	0.995834	0
	0.308186	6.9554	0.970705	0	0.269135	-2.44034	7.21439	0.996429	0	0.398605	-0.000241221	6.56371	0.98383	0
	0.304507	6.96392	0.995243	0	0.290508	-0.874854	7.05677	0.998754	0	0.340123	-9.50161e-05	6.80963	0.997393	0
	0.316987	6.88569	0.988064	0	0.295769	-1.32597	7.02641	0.995441	0	0.382591	-0.000175018	6.60149	0.994734	0
	0.307938	6.94448	0.981867	0	0.280897	-1.68991	7.12382	0.99445	0	0.388627	-0.000215262	6.59494	0.992471	0
	0.316628	6.90193	0.987659	0	0.295923	-1.29388	7.03925	0.994697	0	0.39717	-0.000214872	6.55303	0.997714	0
	0.314844	6.91394	0.983353	0	0.289534	-1.5817	7.0818	0.993924	0	0.396488	-0.00021781	6.56026	0.993754	0
	0.306501	6.9491	0.993721	0	0.288794	-1.10657	7.06654	0.999252	0	0.336267	-7.9408e-05	6.82016	0.995202	0
	0.306426	6.9677	0.987709	0	0.283791	-1.41448	7.11782	0.996681	0	0.373218	-0.00017819	6.67836	0.995102	0
	0.31356	6.89653	0.990061	0	0.293825	-1.23333	7.02742	0.996599	0	0.37133	-0.000154119	6.64627	0.995361	0
	0.330723	6.8073	0.979473	0	0.298599	-2.00751	7.02036	0.994808	0	0.423691	-0.00024802	6.40457	0.991636	0
	0.3035	6.97246	0.985476	0	0.281005	-1.40578	7.12166	0.994489	0	0.378998	-0.000201414	6.64541	0.995073	0
	0.319088	6.88452	0.989839	0	0.298917	-1.26053	7.0183	0.996432	0	0.389227	-0.000187116	6.58068	0.997373	0
	0.321054	6.86983	0.981464	0	0.291434	-1.85105	7.06628	0.995338	0	0.410565	-0.000238799	6.48207	0.993455	0
	0.320099	6.8788	0.986765	0	0.299189	-1.3067	7.01748	0.993782	0	0.405242	-0.000227146	6.50996	0.997744	0
	0.319528	6.87804	0.986971	0	0.293861	-1.60399	7.04827	0.997565	0	0.391479	-0.000191951	6.56635	0.994854	0
	0.308447	6.9526	0.987164	0	0.286045	-1.39998	7.10117	0.995835	0	0.375718	-0.000179464	6.66118	0.994561	0
	0.314991	6.89476	0.98307	0	0.288979	-1.62561	7.06728	0.994219	0	0.398324	-0.000222316	6.53377	0.993891	0
	0.315151	6.91776	0.975961	0	0.280068	-2.19242	7.15044	0.995983	0	0.411331	-0.000256591	6.50111	0.990231	0
	0.307189	6.95404	0.993825	0	0.293632	-0.847192	7.04395	0.997056	0	0.359664	-0.000139994	6.72672	0.9984	0
	0.331655	6.78648	0.979768	0	0.301251	-1.90004	6.98813	0.993443	0	0.429209	-0.000260254	6.36388	0.993082	0
	0.323643	6.83102	0.987431	0	0.303449	-1.26197	6.96495	0.99384	0	0.398968	-0.000200952	6.50471	0.995853	0
	0.315969	6.89622	0.989139	0	0.294059	-1.36918	7.04153	0.997062	0	0.381095	-0.000173745	6.6141	0.995763	0
	0.328305	6.815	0.990016	0	0.307624	-1.29239	6.95215	0.996564	0	0.397467	-0.000184511	6.51539	0.99694	0
	0.319565	6.88028	0.98676	0	0.295838	-1.48278	7.03764	0.995816	0	0.392396	-0.000194298	6.56478	0.994832	0
	0.315172	6.89302	0.988868	0	0.294044	-1.3203	7.03314	0.996272	0	0.379495	-0.000171603	6.61438	0.99536	0
	0.308954	6.94409	0.985347	0	0.282022	-1.68304	7.12271	0.997791	0	0.371205	-0.000166075	6.67442	0.991653	0
	0.320339	6.88336	0.982823	0	0.290867	-1.84173	7.07882	0.996638	0	0.406694	-0.00023038	6.50927	0.994053	0
	0.319122	6.87875	0.985923	0	0.294522	-1.5373	7.0419	0.995673	0	0.398436	-0.000211596	6.53516	0.995507	0
	0.332451	6.79399	0.986391	0	0.309708	-1.42125	6.94483	0.994081	0	0.415217	-0.000220804	6.43545	0.996012	0
	0.309133	6.94643	0.987163	0	0.284767	-1.52268	7.10802	0.997367	0	0.374828	-0.000175261	6.66184	0.994188	0
	0.312159	6.91205	0.990398	0	0.29403	-1.13295	7.03229	0.995969	0	0.375989	-0.000170286	6.63554	0.996925	0
	0.312312	6.91076	0.979956	0	0.281646	-1.91638	7.11414	0.995631	0	0.394958	-0.000220483	6.55274	0.990748	0
	0.331986	6.79991	0.981775	0	0.305583	-1.65002	6.97502	0.992107	0	0.432327	-0.000267689	6.36524	0.995857	0
	0.320862	6.86047	0.984935	0	0.295041	-1.61363	7.03172	0.995545	0	0.398141	-0.000206165	6.5257	0.993929	0
	0.30949	6.94376	0.990497	0	0.292463	-1.06401	7.05668	0.995498	0	0.370839	-0.000163669	6.67799	0.996633	0
	0.302477	6.97856	0.987492	0	0.278777	-1.48107	7.13575	0.99758	0	0.361306	-0.000156944	6.72372	0.993382	0
	0.318641	6.88455	0.990056	0	0.298684	-1.24712	7.01691	0.996529	0	0.384255	-0.000175046	6.60032	0.996672	0
	0.310553	6.92402	0.988045	0	0.287381	-1.44809	7.0777	0.997203	0	0.370095	-0.000158847	6.66608	0.993772	0
	0.299342	7.01971	0.977131	0	0.26694	-2.02484	7.2346	0.996094	0	0.382002	-0.000220521	6.66163	0.988844	0
	0.301052	6.98197	0.987092	0	0.277845	-1.45025	7.13588	0.996853	0	0.356942	-0.000149105	6.73985	0.992457	0
	0.300701	7.0001	0.989297	0	0.280156	-1.2839	7.13636	0.996991	0	0.364568	-0.000170383	6.72344	0.99633	0
	0.308593	6.95225	0.985942	0	0.282942	-1.60302	7.12238	0.99727	0	0.377685	-0.000184323	6.65295	0.993727	0
	0.315431	6.8999	0.985961	0	0.293152	-1.39228	7.04766	0.994153	0	0.400591	-0.000227189	6.531	0.99726	0
	0.309987	6.92859	0.985185	0	0.283328	-1.66595	7.10539	0.997297	0	0.371766	-0.000164817	6.66096	0.991354	0
	0.316768	6.88937	0.990518	0	0.29749	-1.20472	7.01722	0.996634	0	0.375368	-0.000156332	6.63552	0.995864	0
	0.333168	6.7833	0.985628	0	0.305273	-1.74324	6.9683	0.997116	0	0.413101	-0.000213246	6.43703	0.994559	0
	0.309696	6.94366	0.984531	0	0.284579	-1.56962	7.11024	0.995302	0	0.381478	-0.000191501	6.63271	0.99286	0
	0.314505	6.91874	0.982779	0	0.285282	-1.82625	7.11256	0.996869	0	0.393917	-0.000211856	6.57473	0.992638	0
	0.314237	6.89989	0.99069	0	0.295458	-1.17351	7.02444	0.99659	0	0.380151	-0.000175849	6.61435	0.99756	0
	0.31385	6.9143	0.988269	0	0.292869	-1.31115	7.05345	0.995628	0	0.379266	-0.000174517	6.63092	0.995035	0
	0.302585	7.00872	0.975685	0	0.272993	-1.84924	7.20497	0.991169	0	0.401256	-0.000263237	6.58128	0.991957	0
	0.295186	7.05056	0.983648	0	0.269332	-1.61565	7.22202	0.996187	0	0.371624	-0.000203923	6.71943	0.994023	0
	0.313119	6.91011	0.987618	0	0.289706	-1.46311	7.06539	0.99681	0	0.37818	-0.000173571	6.62827	0.994338	0
	0.290697	7.08074	0.980119	0	0.262384	-1.76937	7.26852	0.995548	0	0.36417	-0.000196011	6.76245	0.989971	0
	0.315465	6.90279	0.990483	0	0.296194	-1.20427	7.0306	0.996645	0	0.380123	-0.000172497	6.62269	0.997041	0
	0.320242	6.8621	0.989583	0	0.295855	-1.52402	7.02384	0.999135	0	0.373097	-0.000141008	6.63314	0.993837	0
	0.316985	6.89935	0.984955	0	0.291865	-1.56978	7.06594	0.995246	0	0.401069	-0.000224322	6.53509	0.995855	0
	0.323414	6.85509	0.988849	0	0.302492	-1.30749	6.99385	0.995746	0	0.397241	-0.000196956	6.53528	0.996964	0
	0.319094	6.88302	0.981814	0	0.289414	-1.85476	7.07986	0.995918	0	0.401348	-0.000219439	6.5267	0.992077	0
	0.317911	6.87049	0.987323	0	0.292423	-1.59278	7.03952	0.99788	0	0.378018	-0.000160356	6.6101	0.992889	0
	0.309909	6.94389	0.98759	0	0.285737	-1.51056	7.10421	0.997588	0	0.378063	-0.000181823	6.64865	0.995115	0
	0.312363	6.91702	0.988612	0	0.289473	-1.4305	7.06883	0.997452	0	0.377925	-0.000174907	6.633	0.995475	0
	0.31396	6.91436	0.985284	0	0.288756	-1.57506	7.08152	0.995847	0	0.389212	-0.000200759	6.58837	0.994195	0
	0.328715	6.82326	0.977855	0	0.296644	-2.00418	7.03596	0.9933	0	0.424824	-0.0002564	6.40692	0.990986	0
	0.31773	6.89259	0.981955	0	0.289184	-1.7839	7.08191	0.995123	0	0.407177	-0.00023863	6.5051	0.994186	0
	0.324487	6.84731	0.985351	0	0.297589	-1.68092	7.0257	0.99661	0	0.401315	-0.000204962	6.51449	0.994047	0
	0.32204	6.84448	0.987461	0	0.296446	-1.59946	7.01423	0.997838	0	0.388892	-0.000178347	6.55488	0.994168	0
	0.302914	6.99673	0.981688	0	0.274796	-1.75719	7.18321	0.995734	0	0.382575	-0.000212521	6.65164	0.992366	0
	0.312723	6.91227	0.985988	0	0.287265	-1.59099	7.08112	0.996857	0	0.379487	-0.000178112	6.62305	0.993069	0
	0.314399	6.90295	0.989629	0	0.293681	-1.29472	7.04035	0.99679	0	0.383125	-0.000183349	6.60523	0.997079	0
	0.32595	6.83655	0.988387	0	0.306337	-1.22562	6.96662	0.994353	0	0.406407	-0.000214646	6.48801	0.997865	0
	0.313109	6.92378	0.988959	0	0.291211	-1.36844	7.06901	0.997016	0	0.379609	-0.000177412	6.6357	0.995988	0
	0.3061	6.96655	0.987378	0	0.283639	-1.40362	7.11551	0.996229	0	0.372775	-0.000177876	6.67772	0.994758	0
	0.311715	6.93428	0.986492	0	0.286882	-1.55187	7.09898	0.996908	0	0.386911	-0.000200609	6.60853	0.995529	0
	0.298038	7.0401	0.97386	0	0.265722	-2.01948	7.25442	0.992823	0	0.395593	-0.00026026	6.61749	0.990222	0
	0.317175	6.8737	0.989611	0	0.295686	-1.34291	7.01621	0.997179	0	0.376924	-0.000159399	6.61486	0.995149	0
	0.320522	6.86808	0.989051	0	0.298177	-1.39637	7.01627	0.997057	0	0.390693	-0.000187205	6.5641	0.996519	0
	0.307431	6.97281	0.980435	0	0.278808	-1.78867	7.16264	0.994546	0	0.395609	-0.000235244	6.59082	0.993108	0
	0.311029	6.93651	0.989345	0	0.291687	-1.20874	7.06479	0.995723	0	0.381849	-0.000188936	6.62971	0.997423	0
	0.320995	6.86556	0.992633	0	0.304608	-1.0241	6.97424	0.996951	0	0.383233	-0.000166038	6.59595	0.998517	0
	0.315505	6.90838	0.986789	0	0.293212	-1.39316	7.05623	0.994994	0	0.39317	-0.000207195	6.57194	0.996199	0
	0.295671	7.02034	0.989064	0	0.274397	-1.32949	7.16143	0.997591	0	0.348002	-0.000139608	6.79364	0.993951	0
	0.320217	6.88295	0.97688	0	0.285029	-2.19895	7.11632	0.996413	0	0.414727	-0.000252135	6.47354	0.990246	0
	0.316321	6.8853	0.982469	0	0.288939	-1.7112	7.06691	0.994706	0	0.395351	-0.000210837	6.54294	0.99212	0
	0.31953	6.8811	0.989677	0	0.299971	-1.22225	7.01082	0.995858	0	0.391406	-0.000191752	6.56973	0.997564	0
	0.317613	6.89279	0.982075	0	0.288724	-1.80532	7.08438	0.99557	0	0.405039	-0.000233236	6.51406	0.993772	0
	0.320056	6.86881	0.99053	0	0.299423	-1.2894	7.00565	0.997391	0	0.383593	-0.000169503	6.59358	0.996684	0
	0.313559	6.91328	0.990125	0	0.294063	-1.21832	7.04257	0.996506	0	0.378912	-0.000174349	6.63017	0.996904	0
	0.319143	6.87553	0.987279	0	0.293952	-1.57425	7.0426	0.997514	0	0.386239	-0.000178999	6.58487	0.994156	0
	0.314573	6.90975	0.986429	0	0.289461	-1.5693	7.07629	0.996886	0	0.383869	-0.000184868	6.60956	0.99397	0
	0.314526	6.90536	0.990857	0	0.295129	-1.21216	7.034	0.997139	0	0.373394	-0.000157049	6.65034	0.996331	0
	0.310286	6.94174	0.992542	0	0.292533	-1.10943	7.05949	0.997961	0	0.366815	-0.00015081	6.69686	0.997738	0
	0.307482	6.95693	0.98652	0	0.281879	-1.59998	7.12673	0.997894	0	0.374362	-0.000178423	6.66721	0.993873	0
	0.309012	6.94114	0.990235	0	0.288568	-1.27757	7.07673	0.997457	0	0.365659	-0.000151124	6.69575	0.995483	0
	0.308885	6.96267	0.98069	0	0.277687	-1.94961	7.16957	0.99728	0	0.390662	-0.000218166	6.60841	0.9915	0
	0.335084	6.77146	0.985326	0	0.307255	-1.73906	6.95602	0.996627	0	0.417506	-0.000219888	6.4144	0.994709	0
	0.314406	6.91169	0.984436	0	0.286909	-1.71832	7.09405	0.996949	0	0.383085	-0.000183224	6.61417	0.991837	0
	0.297276	7.01918	0.9847	0	0.273344	-1.49555	7.1779	0.995316	0	0.370157	-0.000194433	6.70346	0.994016	0
	0.309566	6.94159	0.988439	0	0.285333	-1.51433	7.1023	0.998517	0	0.36696	-0.000153116	6.69296	0.993798	0
	0.322547	6.84853	0.981627	0	0.290909	-1.97714	7.05836	0.997297	0	0.402645	-0.000213687	6.50155	0.991154	0
	0.311334	6.90545	0.989363	0	0.289537	-1.36209	7.05	0.99744	0	0.370116	-0.000156821	6.6508	0.994925	0
	0.311266	6.93356	0.983542	0	0.283252	-1.75067	7.11936	0.996777	0	0.38839	-0.000205753	6.59946	0.993045	0
	0.312176	6.92781	0.98484	0	0.289261	-1.43204	7.07979	0.993675	0	0.394815	-0.000220464	6.56982	0.995693	0
	0.307058	6.94001	0.989433	0	0.283674	-1.46127	7.09509	0.998983	0	0.359582	-0.000140127	6.71247	0.994001	0
	0.319662	6.87778	0.983194	0	0.291622	-1.75231	7.06375	0.995766	0	0.401753	-0.000219003	6.52217	0.993395	0
	0.313621	6.92012	0.987535	0	0.292574	-1.3153	7.05971	0.994946	0	0.388369	-0.000199412	6.59631	0.996366	0
	0.314585	6.91448	0.987682	0	0.292766	-1.3635	7.05919	0.995596	0	0.387245	-0.000193843	6.59972	0.99598	0
	0.310386	6.93234	0.993882	0	0.295493	-0.93071	7.03111	0.997702	0	0.358745	-0.000129014	6.72284	0.99769	0
	0.306233	6.96134	0.981797	0	0.278205	-1.75153	7.14723	0.995456	0	0.388086	-0.00021837	6.60675	0.992827	0
	0.319005	6.87439	0.992438	0	0.302582	-1.02634	6.98331	0.996827	0	0.37483	-0.00014893	6.63256	0.997232	0
	0.314009	6.90865	0.987595	0	0.291131	-1.4297	7.06038	0.996324	0	0.380714	-0.000177957	6.61969	0.994618	0
	0.324763	6.83192	0.989934	0	0.304471	-1.26813	6.96651	0.996377	0	0.391691	-0.000178552	6.54199	0.996561	0
	0.313855	6.91085	0.985394	0	0.288221	-1.60191	7.08085	0.996326	0	0.382664	-0.00018357	6.61277	0.992855	0
	0.310178	6.95122	0.985123	0	0.284005	-1.63558	7.1248	0.996785	0	0.385675	-0.000201412	6.62417	0.99431	0
	0.321225	6.8752	0.983871	0	0.293776	-1.71532	7.05724	0.995813	0	0.405843	-0.000225747	6.50863	0.994609	0
	0.30918	6.94834	0.981782	0	0.279494	-1.85516	7.14523	0.996804	0	0.385474	-0.000203539	6.61784	0.991191	0
	0.307926	6.9386	0.980073	0	0.277453	-1.90429	7.1407	0.995995	0	0.387679	-0.000212767	6.59311	0.990415	0
	0.30957	6.95648	0.985621	0	0.28541	-1.50985	7.11672	0.995611	0	0.390052	-0.00021471	6.60783	0.9961	0
	0.304426	6.97079	0.988317	0	0.285084	-1.20872	7.09907	0.994967	0	0.375664	-0.00019005	6.66219	0.996839	0
	0.311058	6.93285	0.983763	0	0.281661	-1.83708	7.12781	0.998349	0	0.379479	-0.000182534	6.63645	0.991261	0
	0.319997	6.8666	0.9908	0	0.298334	-1.35378	7.01027	0.998366	0	0.378118	-0.000155057	6.61482	0.995956	0
	0.309635	6.93892	0.991363	0	0.289497	-1.25847	7.07248	0.998351	0	0.362619	-0.00014135	6.7094	0.995943	0
	0.314063	6.90793	0.98017	0	0.287144	-1.68222	7.08646	0.99214	0	0.399769	-0.000228647	6.53665	0.991646	0
	0.30654	6.9739	0.98378	0	0.281553	-1.56149	7.13962	0.994652	0	0.387924	-0.000217119	6.62135	0.994685	0
	0.326391	6.8263	0.988874	0	0.303566	-1.4264	6.97768	0.996929	0	0.398273	-0.000191768	6.51491	0.99643	0
	0.316734	6.89282	0.982651	0	0.285962	-1.92303	7.0969	0.998043	0	0.391016	-0.00019817	6.57103	0.991161	0
	0.329477	6.8087	0.986212	0	0.30263	-1.67771	6.98675	0.997103	0	0.404545	-0.000200267	6.4835	0.994275	0
	0.324254	6.84446	0.989706	0	0.302085	-1.38538	6.99149	0.997413	0	0.389091	-0.000172974	6.56359	0.995944	0
	0.315599	6.90636	0.988068	0	0.292037	-1.47243	7.06263	0.997236	0	0.384217	-0.00018306	6.60911	0.995427	0
	0.307767	6.96222	0.98589	0	0.284737	-1.43917	7.11495	0.995079	0	0.387951	-0.000213917	6.61486	0.996416	0
	0.302903	6.98596	0.990551	0	0.28334	-1.22252	7.1157	0.997437	0	0.359573	-0.000151186	6.74046	0.996019	0
	0.316886	6.88949	0.991695	0	0.29763	-1.20331	7.01719	0.9978	0	0.374937	-0.00015487	6.63801	0.996944	0
	0.315475	6.89169	0.986335	0	0.289329	-1.63389	7.06509	0.997601	0	0.382216	-0.000178054	6.60257	0.993291	0
	0.31268	6.90834	0.988052	0	0.287192	-1.5928	7.07738	0.998971	0	0.363349	-0.000135175	6.68884	0.992146	0
	0.318537	6.88764	0.988176	0	0.297023	-1.34447	7.03032	0.995687	0	0.395544	-0.000205441	6.55404	0.997267	0
	0.307905	6.94538	0.981578	0	0.28016	-1.73381	7.12938	0.994818	0	0.389661	-0.00021811	6.59121	0.992462	0
	0.309797	6.95315	0.986712	0	0.288614	-1.32377	7.09364	0.994397	0	0.387658	-0.000207717	6.61586	0.996519	0
	0.320596	6.86345	0.985353	0	0.293631	-1.68512	7.04228	0.996943	0	0.3911	-0.000188093	6.55802	0.992861	0
	0.306696	6.96663	0.991048	0	0.287325	-1.21052	7.0951	0.997637	0	0.367696	-0.000162738	6.70238	0.997228	0
	0.314812	6.89878	0.987165	0	0.292251	-1.40989	7.04841	0.995608	0	0.383832	-0.000184132	6.59979	0.99464	0
	0.301499	6.99775	0.985723	0	0.275265	-1.63945	7.17174	0.998127	0	0.362946	-0.000163928	6.73156	0.992177	0
	0.310888	6.92497	0.992951	0	0.292578	-1.14425	7.04641	0.998695	0	0.356812	-0.000122516	6.72603	0.996371	0
	0.314394	6.90497	0.991202	0	0.295996	-1.14971	7.02699	0.996862	0	0.378096	-0.000169947	6.62901	0.997616	0
	0.305489	6.97741	0.983958	0	0.277528	-1.74736	7.16286	0.997649	0	0.378715	-0.000195353	6.6602	0.992858	0
	0.32815	6.82078	0.98992	0	0.305855	-1.39327	6.96864	0.997533	0	0.396125	-0.000181346	6.52631	0.996615	0
	0.312463	6.91811	0.984159	0	0.284386	-1.75457	7.10431	0.99736	0	0.388908	-0.000203942	6.58695	0.993431	0
	0.316039	6.90326	0.987609	0	0.29468	-1.33474	7.04491	0.995124	0	0.390922	-0.000199775	6.57887	0.996338	0
	0.316823	6.8916	0.984285	0	0.29055	-1.6419	7.06585	0.995542	0	0.397797	-0.000216023	6.54082	0.994401	0
	0.312892	6.91612	0.988227	0	0.290107	-1.42393	7.06724	0.996953	0	0.382409	-0.000185458	6.61497	0.995911	0
	0.323099	6.8495	0.985736	0	0.296371	-1.67026	7.02676	0.996953	0	0.398617	-0.000201467	6.52236	0.994215	0
	0.304996	6.97343	0.987726	0	0.282372	-1.41387	7.12348	0.996774	0	0.36859	-0.000169656	6.69794	0.994493	0
	0.322043	6.87025	0.985859	0	0.298843	-1.44981	7.02411	0.994379	0	0.407071	-0.000226839	6.50191	0.996668	0
	0.330359	6.7835	0.98927	0	0.307613	-1.42148	6.93436	0.997083	0	0.394861	-0.000172078	6.50408	0.995216	0
	0.321134	6.85987	0.990355	0	0.298841	-1.39315	7.00773	0.998305	0	0.376093	-0.000146619	6.62179	0.994932	0
	0.311347	6.93417	0.985162	0	0.286988	-1.52226	7.09573	0.995196	0	0.388359	-0.000205453	6.60056	0.994647	0
	0.330373	6.78854	0.984896	0	0.304415	-1.62218	6.96069	0.995013	0	0.398733	-0.000182371	6.4924	0.991542	0
	0.321075	6.86032	0.989263	0	0.2984	-1.41699	7.0107	0.99748	0	0.385258	-0.00017123	6.58228	0.995495	0
	0.319505	6.87514	0.984717	0	0.291373	-1.75805	7.06172	0.997402	0	0.395253	-0.000202083	6.547	0.993431	0
	0.313688	6.89501	0.992033	0	0.295642	-1.12777	7.01469	0.997509	0	0.36757	-0.000143746	6.66159	0.996651	0
	0.302315	6.99631	0.981214	0	0.274776	-1.72102	7.17895	0.994738	0	0.38097	-0.000209835	6.65558	0.991661	0
	0.308438	6.95371	0.985271	0	0.284885	-1.47187	7.10992	0.994833	0	0.3847	-0.000203453	6.62335	0.994751	0
	0.305277	6.96552	0.992388	0	0.289962	-0.95705	7.06709	0.996556	0	0.359243	-0.000143972	6.73174	0.99728	0
	0.316809	6.90078	0.97819	0	0.284933	-1.99202	7.11219	0.994614	0	0.404128	-0.000232951	6.52252	0.989871	0
	0.304293	6.98261	0.98805	0	0.283592	-1.29367	7.1199	0.995669	0	0.371044	-0.000178078	6.69345	0.995541	0
	0.320796	6.86036	0.982401	0	0.29055	-1.89015	7.06096	0.996899	0	0.397654	-0.000205042	6.52742	0.991278	0
	0.305315	6.97459	0.977434	0	0.279038	-1.64216	7.14887	0.989469	0	0.399003	-0.000249941	6.56874	0.991881	0
	0.326255	6.84547	0.983265	0	0.302062	-1.51185	7.00592	0.992266	0	0.42045	-0.000251295	6.43742	0.996142	0
	0.32975	6.81315	0.986366	0	0.306801	-1.43413	6.96535	0.994323	0	0.413244	-0.000222746	6.45146	0.996316	0
	0.316085	6.90982	0.98646	0	0.292551	-1.47071	7.0659	0.995563	0	0.396937	-0.000215696	6.55957	0.996614	0
	0.313707	6.91233	0.983738	0	0.286435	-1.70428	7.0932	0.996094	0	0.388554	-0.000199676	6.58809	0.992554	0
	0.309469	6.93721	0.984484	0	0.283108	-1.64735	7.11204	0.996359	0	0.382236	-0.000194128	6.62199	0.993054	0
	0.308092	6.9422	0.991097	0	0.289256	-1.1771	7.06712	0.997273	0	0.365418	-0.000152933	6.69386	0.996508	0
	0.313287	6.91793	0.989626	0	0.290839	-1.40286	7.06681	0.998087	0	0.375647	-0.000166365	6.64779	0.995807	0
	0.317571	6.88793	0.988417	0	0.295783	-1.36159	7.03243	0.996167	0	0.387722	-0.00018715	6.58403	0.996015	0
	0.323355	6.85524	0.989479	0	0.303303	-1.25309	6.98822	0.995822	0	0.397974	-0.000199069	6.53199	0.997777	0
	0.326463	6.8346	0.98785	0	0.304092	-1.39802	6.98296	0.995578	0	0.403179	-0.000204664	6.50226	0.996439	0
	0.306112	6.97359	0.9833	0	0.281911	-1.51237	7.1341	0.993525	0	0.388354	-0.000219405	6.61732	0.99446	0
	0.313212	6.9188	0.98817	0	0.288163	-1.56535	7.08493	0.998684	0	0.371708	-0.000156058	6.66539	0.993606	0
	0.313848	6.91888	0.991199	0	0.296632	-1.07585	7.03305	0.996174	0	0.379033	-0.000173901	6.6365	0.997937	0
	0.326091	6.83147	0.989322	0	0.302091	-1.49978	6.99064	0.998244	0	0.387897	-0.000164887	6.56373	0.994927	0
	0.29513	7.0308	0.989857	0	0.275274	-1.24088	7.1625	0.997323	0	0.347428	-0.000139522	6.80425	0.994761	0
	0.309632	6.94432	0.988977	0	0.288418	-1.32566	7.08501	0.99671	0	0.376266	-0.000177768	6.65566	0.996194	0
	0.320658	6.87263	0.982832	0	0.290987	-1.85424	7.06942	0.996806	0	0.402169	-0.000217456	6.51953	0.992824	0
	0.310975	6.93415	0.985172	0	0.283316	-1.72844	7.11759	0.998121	0	0.379006	-0.000181496	6.63944	0.9926	0
	0.313148	6.9269	0.98459	0	0.287976	-1.57303	7.09384	0.995173	0	0.394493	-0.000217013	6.57451	0.995041	0
	0.325797	6.84135	0.98375	0	0.296926	-1.80421	7.03282	0.996586	0	0.412242	-0.000230619	6.46687	0.994642	0
	0.315027	6.91579	0.98579	0	0.290406	-1.53865	7.07909	0.99581	0	0.395084	-0.000213577	6.56899	0.995807	0
	0.310715	6.9438	0.976887	0	0.277807	-2.05652	7.16205	0.995045	0	0.401968	-0.000243447	6.54849	0.990122	0
	0.310368	6.92479	0.987379	0	0.287959	-1.40035	7.07341	0.99595	0	0.375098	-0.000172689	6.64438	0.994147	0
	0.314669	6.90097	0.986585	0	0.288704	-1.6226	7.07317	0.997756	0	0.380745	-0.00017628	6.61473	0.993441	0
	0.307823	6.96242	0.982548	0	0.278597	-1.82643	7.15626	0.997252	0	0.384871	-0.000205549	6.62865	0.992235	0
	0.320525	6.86535	0.987876	0	0.298378	-1.38399	7.01223	0.995732	0	0.392698	-0.000192546	6.5527	0.995766	0
	0.324577	6.83271	0.99169	0	0.306559	-1.12595	6.9522	0.996788	0	0.381516	-0.000151904	6.58605	0.996504	0
	0.309663	6.95277	0.988729	0	0.289618	-1.25269	7.08571	0.995634	0	0.382795	-0.000195103	6.63596	0.997411	0
	0.324761	6.83459	0.989129	0	0.304192	-1.28541	6.97101	0.995743	0	0.389024	-0.000171443	6.5562	0.995235	0
	0.311957	6.93287	0.985849	0	0.287734	-1.51377	7.09352	0.99574	0	0.389148	-0.000205931	6.59848	0.995348	0
	0.324819	6.83968	0.985495	0	0.301302	-1.46965	6.99565	0.994097	0	0.407755	-0.000221259	6.4804	0.995604	0
	0.314443	6.9263	0.973109	0	0.276139	-2.39369	7.18033	0.996966	0	0.405645	-0.000243311	6.53121	0.98597	0
	0.320313	6.86712	0.988278	0	0.298798	-1.34456	7.00981	0.995707	0	0.394855	-0.000198864	6.54421	0.996706	0
	0.296904	7.02657	0.985812	0	0.273746	-1.44719	7.18016	0.995791	0	0.367583	-0.00018856	6.72039	0.994607	0
	0.308115	6.95805	0.978387	0	0.276963	-1.94679	7.16466	0.994973	0	0.396816	-0.000236636	6.5738	0.991126	0
	0.331822	6.78723	0.976363	0	0.295839	-2.24865	7.02588	0.995379	0	0.428805	-0.000258734	6.3671	0.989465	0
	0.299034	7.00498	0.982512	0	0.271957	-1.69213	7.18456	0.995893	0	0.368551	-0.000185457	6.70384	0.990873	0
	0.307019	6.96639	0.987071	0	0.284115	-1.43135	7.1183	0.996216	0	0.379472	-0.000193289	6.65253	0.995726	0
	0.308111	6.95726	0.985467	0	0.285289	-1.42617	7.10861	0.994468	0	0.380764	-0.000193826	6.64252	0.994094	0
	0.309914	6.9547	0.985187	0	0.284994	-1.55734	7.11998	0.995783	0	0.390326	-0.000214525	6.60636	0.99562	0
	0.319591	6.86268	0.990991	0	0.298494	-1.31841	7.0026	0.998187	0	0.376767	-0.000152536	6.615	0.995994	0
	0.311216	6.91745	0.983351	0	0.283091	-1.75758	7.10398	0.996691	0	0.378527	-0.000179573	6.62586	0.990598	0
	0.314962	6.90882	0.992294	0	0.298167	-1.04961	7.02021	0.997003	0	0.37542	-0.000161288	6.64692	0.998059	0
	0.319166	6.86917	0.986572	0	0.29445	-1.54455	7.03309	0.996417	0	0.389936	-0.000188801	6.5626	0.994213	0
	0.320132	6.86028	0.988364	0	0.297191	-1.43362	7.01243	0.996817	0	0.389103	-0.000184001	6.5615	0.995593	0
	0.317725	6.87758	0.989106	0	0.296473	-1.32807	7.01852	0.99648	0	0.380661	-0.000167903	6.60494	0.995225	0
	0.308038	6.96135	0.983615	0	0.281836	-1.63746	7.13513	0.995447	0	0.390925	-0.000221127	6.60229	0.994814	0
	0.30011	7.01619	0.991403	0	0.283879	-1.01432	7.12384	0.996241	0	0.359694	-0.000158958	6.75808	0.997564	0
	0.320686	6.8682	0.983109	0	0.291782	-1.80624	7.05989	0.996376	0	0.396232	-0.000201544	6.54093	0.991699	0
	0.315121	6.89169	0.98936	0	0.294847	-1.26698	7.02615	0.996186	0	0.379331	-0.000171299	6.61354	0.995835	0
	0.311503	6.94443	0.984446	0	0.288916	-1.41155	7.09423	0.993065	0	0.398648	-0.000232487	6.56692	0.996556	0
	0.298767	7.00903	0.986196	0	0.27722	-1.34654	7.15193	0.994738	0	0.37036	-0.000190996	6.69889	0.995111	0
	0.331478	6.77903	0.987599	0	0.307089	-1.52414	6.94078	0.9965	0	0.406725	-0.000200744	6.45306	0.995614	0
	0.316266	6.90464	0.978682	0	0.285911	-1.89698	7.10597	0.993646	0	0.407206	-0.000242612	6.51069	0.991396	0
	0.311704	6.90992	0.98405	0	0.28477	-1.68315	7.08854	0.996262	0	0.376883	-0.000173885	6.62756	0.990831	0
	0.318833	6.88839	0.985048	0	0.293342	-1.593	7.05745	0.995523	0	0.400472	-0.000217797	6.53473	0.995208	0
	0.30916	6.93583	0.983748	0	0.28229	-1.67915	7.11403	0.996098	0	0.384187	-0.000200159	6.61081	0.992867	0
	0.318308	6.88804	0.980096	0	0.286189	-2.00723	7.10106	0.996646	0	0.398533	-0.000214025	6.5405	0.989892	0
	0.320382	6.87838	0.987755	0	0.29891	-1.34186	7.02079	0.995148	0	0.393918	-0.000196181	6.55982	0.99595	0
	0.32064	6.85923	0.992062	0	0.301559	-1.19241	6.98578	0.99792	0	0.374986	-0.000144986	6.62381	0.996559	0
	0.308039	6.95571	0.989639	0	0.28823	-1.23787	7.08708	0.99646	0	0.369954	-0.000165178	6.68749	0.995942	0
	0.319377	6.8814	0.98632	0	0.294298	-1.56724	7.04773	0.99644	0	0.397251	-0.000207753	6.54406	0.99555	0
	0.318608	6.88329	0.988117	0	0.295866	-1.42122	7.03412	0.996502	0	0.385291	-0.000177897	6.59442	0.994938	0
	0.314284	6.90746	0.988901	0	0.291971	-1.39439	7.05545	0.997202	0	0.376631	-0.00016633	6.63738	0.995036	0
	0.314739	6.90832	0.993529	0	0.299334	-0.962638	7.01048	0.997501	0	0.371966	-0.000152673	6.66041	0.99871	0
	0.30598	6.95642	0.991838	0	0.288963	-1.06342	7.06928	0.996956	0	0.363423	-0.000153249	6.70758	0.997351	0
	0.310087	6.9373	0.986161	0	0.285494	-1.53687	7.10041	0.996481	0	0.380104	-0.000186792	6.63399	0.99408	0
	0.306313	6.96686	0.984086	0	0.28312	-1.44941	7.12068	0.993477	0	0.384674	-0.000209054	6.6274	0.994218	0
	0.305625	6.97593	0.987924	0	0.284973	-1.29059	7.11289	0.99544	0	0.374221	-0.000183001	6.67877	0.995763	0
	0.318208	6.88992	0.98997	0	0.301734	-1.02952	6.99918	0.994398	0	0.392407	-0.000197949	6.56849	0.998446	0
	0.320624	6.87448	0.986638	0	0.297876	-1.4216	7.02535	0.99491	0	0.395829	-0.000200632	6.5487	0.995185	0
	0.322359	6.85699	0.986217	0	0.2952	-1.69722	7.03711	0.997856	0	0.386134	-0.00017014	6.58071	0.992303	0
	0.313715	6.9075	0.979168	0	0.282177	-1.97093	7.11667	0.995581	0	0.402257	-0.000236213	6.52394	0.991425	0
	0.322097	6.86369	0.986731	0	0.297634	-1.52873	7.02593	0.996204	0	0.398995	-0.000205151	6.53056	0.995585	0
	0.324313	6.83337	0.99044	0	0.304492	-1.23864	6.96482	0.996608	0	0.386795	-0.000166692	6.5627	0.996236	0
	0.317697	6.87685	0.988693	0	0.2952	-1.40591	7.02606	0.99695	0	0.378372	-0.000161869	6.61401	0.99438	0
	0.322537	6.86984	0.980495	0	0.297557	-1.56103	7.03551	0.990282	0	0.42347	-0.000269271	6.4326	0.995563	0
	0.315617	6.8997	0.983729	0	0.286846	-1.79797	7.09052	0.997306	0	0.38539	-0.000186141	6.59745	0.991302	0
	0.316934	6.89473	0.990114	0	0.294773	-1.3849	7.04171	0.998177	0	0.378728	-0.000164854	6.62704	0.996048	0
	0.320082	6.86799	0.987686	0	0.296123	-1.49727	7.02689	0.996898	0	0.390413	-0.00018763	6.56332	0.995198	0
	0.312525	6.91826	0.9914	0	0.295113	-1.08814	7.03374	0.996534	0	0.365785	-0.000142086	6.68754	0.995943	0
	0.322235	6.84831	0.986053	0	0.295277	-1.68464	7.02709	0.997528	0	0.383945	-0.00016463	6.58098	0.991755	0
	0.305635	6.96355	0.988932	0	0.281979	-1.47835	7.12044	0.998792	0	0.363421	-0.00015416	6.71323	0.994507	0
	0.308321	6.93535	0.989401	0	0.287662	-1.29102	7.07236	0.996803	0	0.367905	-0.000158958	6.67723	0.995228	0
	0.298123	7.0417	0.983794	0	0.27621	-1.36938	7.18703	0.992643	0	0.385213	-0.00023234	6.66443	0.996982	0
	0.318281	6.88365	0.985345	0	0.29174	-1.6586	7.05967	0.996738	0	0.394593	-0.000203586	6.55307	0.994262	0
	0.315575	6.89545	0.985794	0	0.290884	-1.54298	7.05921	0.995835	0	0.38688	-0.00019023	6.58656	0.993721	0
	0.306336	6.95791	0.989942	0	0.288783	-1.09696	7.07433	0.995363	0	0.372116	-0.000175487	6.67296	0.997134	0
	0.306672	6.96239	0.990794	0	0.286197	-1.27951	7.09818	0.998153	0	0.363233	-0.000150895	6.71737	0.99611	0
	0.327779	6.81518	0.986567	0	0.30203	-1.60914	6.98595	0.996697	0	0.401306	-0.000196155	6.49666	0.994386	0
	0.311606	6.93929	0.984929	0	0.286535	-1.56674	7.10557	0.995535	0	0.388293	-0.000204586	6.60709	0.994317	0
	0.306647	6.96912	0.980407	0	0.280966	-1.60484	7.13944	0.99184	0	0.392715	-0.000229614	6.59627	0.992546	0
	0.294918	7.04177	0.987279	0	0.271243	-1.4795	7.19878	0.997863	0	0.358195	-0.00016881	6.76766	0.99444	0
	0.321799	6.86408	0.980897	0	0.289531	-2.0165	7.07808	0.997255	0	0.404078	-0.000219507	6.50764	0.990986	0
	0.324604	6.83466	0.987707	0	0.301047	-1.47214	6.99089	0.996369	0	0.385855	-0.000163407	6.56932	0.993253	0
	0.311405	6.93788	0.985804	0	0.290349	-1.31585	7.07753	0.993313	0	0.391232	-0.000212962	6.59207	0.995996	0
	0.310102	6.93733	0.991288	0	0.290804	-1.206	7.06532	0.997688	0	0.362906	-0.000140871	6.70859	0.995823	0
	0.300723	7.00362	0.98445	0	0.27475	-1.62312	7.17588	0.996656	0	0.368691	-0.000181327	6.70918	0.99237	0
	0.300939	6.98791	0.986234	0	0.278185	-1.42192	7.13881	0.995619	0	0.372249	-0.000190242	6.679	0.994953	0
	0.307613	6.96094	0.983881	0	0.278687	-1.80769	7.15278	0.998326	0	0.375074	-0.000179973	6.6687	0.991336	0
	0.305377	6.95311	0.989397	0	0.284487	-1.30552	7.09166	0.99711	0	0.363517	-0.000155106	6.70125	0.995052	0
	0.302663	7.00248	0.98135	0	0.279137	-1.4702	7.15851	0.991217	0	0.394115	-0.000243978	6.60631	0.995418	0
	0.321406	6.87403	0.988867	0	0.300476	-1.30801	7.01284	0.995856	0	0.395814	-0.000198507	6.55169	0.997213	0
	0.317849	6.88757	0.982994	0	0.290904	-1.68391	7.06628	0.994738	0	0.400415	-0.000220269	6.5299	0.993427	0
	0.315852	6.90931	0.987142	0	0.294972	-1.30484	7.04779	0.99433	0	0.396589	-0.00021539	6.55956	0.997289	0
	0.32632	6.83672	0.982728	0	0.298088	-1.76429	7.02396	0.994954	0	0.41313	-0.000231591	6.46066	0.993665	0
	0.319213	6.87796	0.990906	0	0.298248	-1.31015	7.01701	0.998029	0	0.378663	-0.000158601	6.62043	0.996326	0
	0.314785	6.89517	0.989195	0	0.294415	-1.27293	7.03026	0.996098	0	0.378542	-0.000170094	6.61897	0.995592	0
	0.297139	7.03166	0.988042	0	0.276979	-1.25988	7.16537	0.99562	0	0.361097	-0.000170628	6.7546	0.995255	0
	0.304276	6.96552	0.991591	0	0.284851	-1.21396	7.09436	0.998328	0	0.357969	-0.000143241	6.73293	0.996462	0
	0.315749	6.8983	0.982594	0	0.286646	-1.81869	7.09131	0.996457	0	0.394104	-0.000209037	6.55887	0.992117	0
	0.318221	6.88618	0.983439	0	0.290029	-1.76177	7.07315	0.996264	0	0.396982	-0.000210121	6.54499	0.992921	0
	0.309758	6.94992	0.982412	0	0.286062	-1.48084	7.10708	0.991981	0	0.39743	-0.000233893	6.57013	0.994779	0
	0.316832	6.90264	0.981045	0	0.286493	-1.89597	7.10385	0.995976	0	0.402024	-0.000227277	6.53359	0.992198	0
	0.317353	6.88709	0.986138	0	0.292635	-1.54465	7.05102	0.996092	0	0.389932	-0.000193628	6.57268	0.994261	0
	0.312445	6.92661	0.986847	0	0.287517	-1.5578	7.09194	0.997297	0	0.378771	-0.000176946	6.63929	0.993855	0
	0.319606	6.86807	0.989302	0	0.298342	-1.32887	7.0091	0.996599	0	0.382069	-0.00016664	6.59748	0.995259	0
	0.310736	6.93334	0.982106	0	0.283212	-1.72006	7.11588	0.994909	0	0.385093	-0.000198369	6.61123	0.990959	0
	0.308381	6.951	0.986774	0	0.283571	-1.5504	7.11554	0.997398	0	0.367242	-0.000157032	6.69601	0.992443	0
	0.313735	6.90831	0.991383	0	0.292703	-1.3143	7.04779	0.998806	0	0.363585	-0.000132992	6.69236	0.995333	0
	0.314955	6.90736	0.993051	0	0.297774	-1.07369	7.02131	0.997981	0	0.367156	-0.000139263	6.68123	0.997355	0
	0.324735	6.84119	0.984989	0	0.298577	-1.63468	7.01467	0.99562	0	0.407127	-0.000219805	6.48427	0.994965	0
	0.298622	7.0263	0.989674	0	0.281001	-1.10121	7.14317	0.995421	0	0.366787	-0.000181852	6.73101	0.997796	0
	0.293819	7.04229	0.98419	0	0.270256	-1.47252	7.19857	0.99472	0	0.369568	-0.000202083	6.71415	0.994481	0
	0.321587	6.86161	0.987114	0	0.296284	-1.58122	7.02942	0.997282	0	0.390596	-0.000184104	6.56266	0.994277	0
	0.306653	6.97328	0.983551	0	0.280523	-1.63293	7.14658	0.995423	0	0.385107	-0.0002093	6.63342	0.99368	0
	0.308443	6.95899	0.984361	0	0.282781	-1.60364	7.12918	0.99569	0	0.384689	-0.00020341	6.6287	0.993827	0
	0.330511	6.80253	0.987335	0	0.3072	-1.45675	6.95713	0.995515	0	0.411	-0.000214729	6.45386	0.996552	0
	0.319803	6.89142	0.980935	0	0.293554	-1.64038	7.06551	0.991926	0	0.420545	-0.00026876	6.45501	0.99621	0
	0.318056	6.89067	0.983641	0	0.290305	-1.73419	7.07472	0.996086	0	0.402876	-0.000226284	6.52324	0.994642	0
	0.317328	6.90214	0.986366	0	0.295262	-1.37893	7.04848	0.99431	0	0.403011	-0.000228585	6.53096	0.997673	0
	0.316089	6.90421	0.988379	0	0.294525	-1.34754	7.04722	0.996042	0	0.38824	-0.000192485	6.59165	0.99649	0
	0.309507	6.95121	0.987387	0	0.288582	-1.30763	7.08999	0.994906	0	0.386457	-0.000205287	6.61787	0.996992	0
	0.318006	6.89682	0.982002	0	0.291255	-1.67178	7.07424	0.993556	0	0.412348	-0.000251686	6.48813	0.995576	0
	0.327986	6.82022	0.984883	0	0.299965	-1.75106	7.00606	0.996833	0	0.407337	-0.000211693	6.47647	0.993958	0
	0.312004	6.94018	0.982266	0	0.283191	-1.80059	7.13127	0.996177	0	0.398193	-0.000229938	6.5668	0.994049	0
	0.313161	6.90824	0.991608	0	0.293683	-1.21719	7.03742	0.998003	0	0.370784	-0.000153727	6.65862	0.996903	0
	0.316425	6.90011	0.986685	0	0.291767	-1.54096	7.06365	0.996656	0	0.386155	-0.000186028	6.59804	0.994233	0
	0.318272	6.88098	0.988448	0	0.294886	-1.46147	7.03608	0.997333	0	0.38758	-0.000184899	6.58074	0.995832	0
	0.321374	6.8622	0.984417	0	0.294355	-1.68844	7.04139	0.995986	0	0.400004	-0.000209772	6.52157	0.993693	0
	0.332403	6.79495	0.989108	0	0.309273	-1.44548	6.94835	0.997085	0	0.404868	-0.000193323	6.48103	0.996514	0
	0.305026	6.96726	0.988383	0	0.28255	-1.40459	7.11632	0.997318	0	0.373173	-0.000181805	6.67204	0.996154	0
	0.325615	6.83086	0.98053	0	0.297514	-1.7561	7.01723	0.992669	0	0.422814	-0.000259308	6.4098	0.994251	0
	0.312764	6.9225	0.987858	0	0.291627	-1.32088	7.06268	0.995374	0	0.387099	-0.000198314	6.60048	0.996643	0
	0.316814	6.90616	0.981987	0	0.288036	-1.79841	7.09702	0.995446	0	0.40754	-0.000242038	6.51314	0.99464	0
	0.308919	6.94466	0.9872	0	0.285012	-1.49401	7.10321	0.997039	0	0.370552	-0.000164427	6.67766	0.993394	0
	0.317729	6.89199	0.985491	0	0.291227	-1.65616	7.06776	0.996892	0	0.392048	-0.00019827	6.57004	0.993981	0
	0.326023	6.84095	0.977257	0	0.295269	-1.92189	7.04491	0.991694	0	0.434592	-0.000289641	6.37063	0.994247	0
	0.316844	6.87787	0.982821	0	0.287076	-1.86029	7.07529	0.997224	0	0.395538	-0.000209939	6.53697	0.992362	0
	0.315994	6.89787	0.985895	0	0.293356	-1.41468	7.04801	0.994321	0	0.385468	-0.000185344	6.59691	0.993402	0
	0.299898	7.00463	0.987088	0	0.278805	-1.31817	7.14452	0.995221	0	0.370506	-0.000188367	6.69876	0.995703	0
	0.315773	6.9105	0.983144	0	0.288203	-1.72289	7.09334	0.995599	0	0.399728	-0.000223976	6.54681	0.994073	0
	0.30761	6.95469	0.992589	0	0.293131	-0.904794	7.05071	0.99626	0	0.36413	-0.000150785	6.70984	0.997874	0
	0.315765	6.91435	0.98401	0	0.29113	-1.5395	7.07773	0.993977	0	0.404756	-0.000237412	6.52884	0.996293	0
	0.323893	6.83543	0.988821	0	0.301378	-1.40702	6.98475	0.99678	0	0.381369	-0.000153334	6.58645	0.993733	0
	0.33289	6.78631	0.981872	0	0.300915	-1.99817	6.99837	0.996907	0	0.417655	-0.000226138	6.41911	0.991889	0
	0.29854	7.0282	0.979189	0	0.269349	-1.82419	7.2218	0.994722	0	0.380925	-0.000219788	6.67131	0.990911	0
	0.307581	6.96118	0.982332	0	0.280176	-1.71264	7.14294	0.995289	0	0.388837	-0.000216774	6.60918	0.993114	0
	0.301409	6.99163	0.986473	0	0.277257	-1.50932	7.15181	0.99701	0	0.363964	-0.000166885	6.72064	0.99317	0
	0.328567	6.82135	0.981781	0	0.300111	-1.77828	7.01008	0.994021	0	0.42418	-0.000255077	6.40716	0.994842	0
	0.309414	6.93589	0.983944	0	0.281922	-1.71803	7.11822	0.99685	0	0.374118	-0.000172618	6.6556	0.990725	0
	0.305829	6.97117	0.98234	0	0.277973	-1.74079	7.15591	0.995877	0	0.381066	-0.000200717	6.64524	0.991697	0
	0.314002	6.90453	0.986947	0	0.291107	-1.43075	7.05637	0.995683	0	0.391176	-0.000205885	6.57021	0.99633	0
	0.307824	6.94491	0.989805	0	0.286343	-1.34241	7.08738	0.997833	0	0.36199	-0.000144504	6.71027	0.994639	0
	0.316224	6.88658	0.98889	0	0.292315	-1.49414	7.04515	0.998299	0	0.375066	-0.00015698	6.63167	0.99429	0
	0.310786	6.92817	0.990942	0	0.292243	-1.15884	7.05116	0.996825	0	0.367472	-0.000151227	6.68261	0.996142	0
	0.314381	6.89567	0.991891	0	0.294886	-1.21828	7.02497	0.99825	0	0.3664	-0.000138778	6.67033	0.996177	0
	0.315785	6.90595	0.986125	0	0.293321	-1.40382	7.05494	0.994436	0	0.394994	-0.000211315	6.56282	0.995888	0
	0.311122	6.91966	0.991155	0	0.290633	-1.28041	7.05555	0.998318	0	0.365935	-0.000146231	6.68221	0.996008	0
	0.304183	6.98455	0.98737	0	0.284595	-1.22413	7.11446	0.994194	0	0.37652	-0.000192981	6.67118	0.996161	0
	0.31518	6.9171	0.983877	0	0.291455	-1.48263	7.07445	0.993157	0	0.405853	-0.0002419	6.5243	0.996671	0
	0.314621	6.91017	0.989572	0	0.294297	-1.27014	7.04497	0.996455	0	0.37796	-0.000168974	6.63579	0.995894	0
	0.321536	6.86635	0.991602	0	0.303895	-1.10242	6.98335	0.996581	0	0.385887	-0.000171675	6.58758	0.997863	0
	0.306823	6.9657	0.985832	0	0.283868	-1.43453	7.11795	0.995018	0	0.380364	-0.000196191	6.64713	0.994748	0
	0.290971	7.06664	0.99097	0	0.272716	-1.14079	7.18771	0.997472	0	0.337236	-0.000123427	6.86622	0.994924	0
	0.323423	6.85099	0.985429	0	0.299814	-1.47537	7.00756	0.994172	0	0.40647	-0.000221554	6.49123	0.995651	0
	0.325897	6.82489	0.988776	0	0.30066	-1.57713	6.99227	0.998644	0	0.387407	-0.000164098	6.55843	0.994331	0
	0.304983	6.98511	0.983866	0	0.280966	-1.50091	7.1444	0.994018	0	0.385986	-0.000216101	6.63421	0.994781	0
	0.313698	6.90168	0.988238	0	0.290499	-1.44972	7.05553	0.997235	0	0.378399	-0.000172612	6.62139	0.994864	0
	0.313189	6.93122	0.985041	0	0.288473	-1.54454	7.09514	0.995248	0	0.397347	-0.000224518	6.56665	0.996225	0
	0.315209	6.90186	0.987438	0	0.293009	-1.38736	7.04909	0.995597	0	0.384568	-0.000185038	6.60139	0.99497	0
	0.327157	6.81821	0.989124	0	0.303903	-1.45322	6.97243	0.997447	0	0.395854	-0.000183271	6.52061	0.995997	0
	0.310666	6.93689	0.984149	0	0.283446	-1.70103	7.11742	0.996705	0	0.382233	-0.000190927	6.62686	0.992374	0
	0.305398	6.98069	0.98426	0	0.279856	-1.59621	7.15009	0.995708	0	0.382487	-0.000205657	6.64674	0.994127	0
	0.313454	6.92703	0.983535	0	0.287605	-1.61532	7.09846	0.994658	0	0.399814	-0.000230393	6.55292	0.995271	0
	0.311466	6.91367	0.990079	0	0.292619	-1.17784	7.03867	0.996124	0	0.370475	-0.000157424	6.65804	0.995683	0
	0.318766	6.89404	0.98565	0	0.29656	-1.38766	7.04131	0.993616	0	0.406588	-0.000234292	6.5136	0.99741	0
	0.318919	6.88451	0.988766	0	0.297521	-1.33723	7.02642	0.996182	0	0.393102	-0.000197907	6.56315	0.99719	0
	0.311974	6.9358	0.981701	0	0.282914	-1.81603	7.12853	0.995844	0	0.393111	-0.000216458	6.58431	0.992146	0
	0.331917	6.79164	0.983085	0	0.300321	-1.97451	7.00119	0.997873	0	0.410021	-0.000208367	6.45329	0.991656	0
	0.31134	6.92037	0.987792	0	0.288948	-1.39934	7.06888	0.996301	0	0.378957	-0.000180391	6.62746	0.995133	0
	0.312692	6.93343	0.98277	0	0.284911	-1.7361	7.11768	0.995659	0	0.397694	-0.00022677	6.5652	0.994188	0
	0.309473	6.92796	0.990709	0	0.29007	-1.21254	7.05665	0.997201	0	0.366564	-0.000152308	6.68065	0.996026	0
	0.315824	6.90811	0.984674	0	0.292689	-1.44575	7.06154	0.993471	0	0.403741	-0.000234545	6.52725	0.996667	0
	0.317414	6.88871	0.987514	0	0.294481	-1.43311	7.0408	0.996098	0	0.385879	-0.000182651	6.59212	0.994753	0
	0.32366	6.85659	0.987769	0	0.30174	-1.36989	7.00197	0.995318	0	0.405375	-0.000218	6.5026	0.997676	0
	0.310245	6.94046	0.98502	0	0.286066	-1.511	7.10082	0.994976	0	0.385269	-0.00020015	6.61546	0.994088	0
	0.317675	6.87417	0.988187	0	0.292556	-1.56974	7.04077	0.998466	0	0.374175	-0.000150732	6.62942	0.993117	0
	0.314728	6.90053	0.979536	0	0.284534	-1.8869	7.10078	0.994499	0	0.401142	-0.000230535	6.52618	0.991144	0
	0.315274	6.88955	0.988634	0	0.290563	-1.54427	7.05344	0.99874	0	0.369139	-0.000143701	6.65621	0.993187	0
	0.308768	6.95218	0.980384	0	0.280326	-1.77737	7.1408	0.994199	0	0.388157	-0.000211796	6.60826	0.99058	0
	0.313686	6.90112	0.988097	0	0.289707	-1.49848	7.06015	0.997707	0	0.36765	-0.000143968	6.66735	0.992711	0
	0.306835	6.95119	0.986041	0	0.284737	-1.38096	7.09774	0.994557	0	0.384304	-0.000206673	6.61559	0.995931	0
	0.327233	6.82914	0.97289	0	0.289861	-2.33544	7.07699	0.993885	0	0.431024	-0.000276894	6.37952	0.988246	0
	0.317086	6.90192	0.988274	0	0.296497	-1.28667	7.03847	0.995219	0	0.39396	-0.000205086	6.5689	0.997418	0
	0.316166	6.90443	0.984568	0	0.288379	-1.73646	7.08871	0.997206	0	0.392302	-0.000203117	6.57461	0.993556	0
	0.322424	6.85627	0.986706	0	0.298309	-1.507	7.01621	0.995894	0	0.398494	-0.000202941	6.52674	0.995353	0
	0.321432	6.86743	0.98685	0	0.295299	-1.6331	7.04074	0.9977	0	0.390825	-0.000185127	6.56682	0.994097	0
	0.304984	6.97838	0.990657	0	0.286545	-1.1523	7.10067	0.996695	0	0.368012	-0.000168147	6.70534	0.997325	0
	0.309281	6.94936	0.986014	0	0.28526	-1.50112	7.10867	0.995912	0	0.383401	-0.000197738	6.62827	0.994929	0
	0.305809	6.9622	0.990039	0	0.284668	-1.32112	7.1024	0.99792	0	0.364234	-0.000155867	6.7091	0.995737	0
	0.316069	6.89276	0.984018	0	0.286956	-1.81935	7.08584	0.997883	0	0.387579	-0.000190776	6.58298	0.991951	0
	0.307065	6.95039	0.990337	0	0.287406	-1.22858	7.08077	0.997103	0	0.367998	-0.000162558	6.68643	0.996485	0
	0.315405	6.89786	0.991773	0	0.298316	-1.06794	7.0112	0.99663	0	0.376674	-0.000163454	6.63244	0.997673	0
	0.317064	6.88262	0.985467	0	0.292366	-1.54344	7.04642	0.995417	0	0.397806	-0.000215404	6.53285	0.995521	0
	0.324887	6.82983	0.983195	0	0.294778	-1.88162	7.02953	0.997218	0	0.397798	-0.000194512	6.51399	0.990994	0
	0.316946	6.89215	0.983934	0	0.290547	-1.64978	7.06724	0.995285	0	0.394912	-0.000207997	6.55441	0.993305	0
	0.309699	6.92771	0.993708	0	0.292645	-1.06571	7.04081	0.998734	0	0.3478	-0.000101648	6.76265	0.996084	0
	0.322409	6.85017	0.99023	0	0.30248	-1.24544	6.98234	0.996538	0	0.39115	-0.000183387	6.55238	0.997323	0
	0.3145	6.90706	0.986755	0	0.291563	-1.4334	7.05918	0.995495	0	0.382587	-0.000181645	6.6121	0.994042	0
	0.30815	6.94725	0.987794	0	0.286078	-1.37932	7.09363	0.996233	0	0.368585	-0.000161228	6.68545	0.993784	0
	0.317947	6.88195	0.990143	0	0.297369	-1.28598	7.01843	0.997055	0	0.380802	-0.000167686	6.60966	0.996243	0
	0.311574	6.91802	0.983955	0	0.28567	-1.61881	7.08982	0.995264	0	0.389684	-0.000208382	6.57965	0.993686	0
	0.308892	6.93519	0.987577	0	0.284421	-1.52923	7.09748	0.997889	0	0.370336	-0.00016392	6.66902	0.993737	0
	0.313549	6.917	0.991848	0	0.296143	-1.08775	7.03244	0.996947	0	0.374638	-0.000162973	6.65236	0.997784	0
	0.31621	6.90264	0.985964	0	0.29229	-1.49484	7.06128	0.995355	0	0.398175	-0.000218668	6.54756	0.996385	0
	0.318978	6.88242	0.984845	0	0.293972	-1.56272	7.04827	0.994917	0	0.40286	-0.00022378	6.51905	0.995557	0
	0.306295	6.96073	0.984234	0	0.282434	-1.49112	7.11898	0.994173	0	0.385196	-0.000210493	6.61893	0.994509	0
	0.307419	6.9682	0.980608	0	0.279068	-1.77174	7.15623	0.994458	0	0.394759	-0.000233007	6.58985	0.993046	0
	0.303891	6.98389	0.986253	0	0.281706	-1.38637	7.13102	0.995004	0	0.373875	-0.000186704	6.68072	0.99449	0
	0.322475	6.85527	0.984642	0	0.294547	-1.74534	7.04049	0.996917	0	0.393576	-0.000189684	6.54726	0.992183	0
	0.315315	6.89625	0.989701	0	0.294634	-1.29244	7.03342	0.996796	0	0.369457	-0.00014444	6.66171	0.994305	0
	0.328327	6.81772	0.984336	0	0.301557	-1.67292	6.99526	0.995219	0	0.413976	-0.000228495	6.44669	0.994872	0
	0.313015	6.91591	0.989034	0	0.29241	-1.28764	7.05257	0.996176	0	0.382624	-0.000185703	6.61437	0.996739	0
	0.31425	6.91778	0.983673	0	0.288472	-1.61097	7.08875	0.994682	0	0.3961	-0.000218359	6.56321	0.99417	0
	0.314556	6.92097	0.980409	0	0.287448	-1.69406	7.10075	0.992512	0	0.411595	-0.000258883	6.50059	0.995055	0
	0.311978	6.92957	0.984562	0	0.286361	-1.60088	7.09947	0.995602	0	0.386199	-0.000198006	6.60805	0.993335	0
	0.319796	6.87625	0.981054	0	0.291829	-1.74775	7.06173	0.993523	0	0.403586	-0.000223536	6.51327	0.991647	0
	0.309434	6.94082	0.98307	0	0.284364	-1.56669	7.10709	0.993804	0	0.394501	-0.000226942	6.57231	0.99475	0
	0.304122	6.97919	0.980803	0	0.272382	-1.98351	7.1897	0.99851	0	0.374014	-0.000186459	6.67642	0.98896	0
	0.318743	6.89555	0.983448	0	0.294922	-1.48864	7.05354	0.992591	0	0.413241	-0.000252101	6.48619	0.997023	0
	0.317314	6.89314	0.988241	0	0.294179	-1.44576	7.04657	0.996988	0	0.387487	-0.000187208	6.58915	0.995855	0
	0.303412	6.99139	0.980157	0	0.274501	-1.80671	7.18313	0.994929	0	0.384644	-0.000216711	6.63949	0.991205	0
	0.333252	6.78204	0.98744	0	0.311577	-1.35451	6.92579	0.994402	0	0.410435	-0.00020591	6.44769	0.995781	0
	0.327154	6.82675	0.987191	0	0.305096	-1.37848	6.97305	0.994668	0	0.407874	-0.000215345	6.47708	0.996649	0
	0.325947	6.84302	0.985142	0	0.301047	-1.55608	7.00816	0.994711	0	0.412743	-0.000231555	6.46702	0.996128	0
	0.32421	6.85084	0.988937	0	0.303433	-1.29842	6.98864	0.995707	0	0.401802	-0.000207001	6.51472	0.997855	0
	0.303499	6.99478	0.984775	0	0.279733	-1.4852	7.1524	0.994823	0	0.382566	-0.000210934	6.65227	0.995288	0
	0.310575	6.94646	0.988559	0	0.289274	-1.3311	7.08773	0.996305	0	0.384378	-0.000196895	6.62674	0.997348	0
	0.311666	6.90799	0.986271	0	0.285708	-1.62217	7.08014	0.997647	0	0.367012	-0.000147653	6.66823	0.991177	0
	0.319215	6.87422	0.98109	0	0.288199	-1.93828	7.07992	0.99646	0	0.395472	-0.000203439	6.54387	0.989904	0
	0.329482	6.81378	0.983072	0	0.300219	-1.82874	7.00786	0.995957	0	0.41616	-0.000231242	6.43829	0.993773	0
	0.317534	6.89866	0.985732	0	0.29722	-1.26945	7.03338	0.992456	0	0.402456	-0.000226557	6.53077	0.996819	0
	0.317307	6.8827	0.980822	0	0.288486	-1.80112	7.07385	0.994264	0	0.406256	-0.000237299	6.49738	0.992936	0
	0.311772	6.92422	0.98734	0	0.288644	-1.44536	7.07762	0.996386	0	0.383128	-0.000190364	6.61511	0.995485	0
	0.322819	6.85272	0.99004	0	0.303261	-1.22219	6.98243	0.996099	0	0.390392	-0.000180271	6.56	0.996876	0
	0.318005	6.87372	0.987135	0	0.295557	-1.40282	7.02259	0.995327	0	0.393711	-0.00020197	6.54576	0.995943	0
	0.313716	6.92276	0.982303	0	0.286341	-1.71072	7.10431	0.994734	0	0.400989	-0.000232829	6.54469	0.994252	0
	0.31708	6.8959	0.99095	0	0.297675	-1.21269	7.02459	0.997138	0	0.380013	-0.000167894	6.62327	0.997104	0
	0.309815	6.93866	0.9869	0	0.286072	-1.48374	7.09612	0.996547	0	0.370723	-0.000162492	6.6748	0.992914	0
	0.304197	6.97519	0.992516	0	0.285798	-1.14978	7.09721	0.99857	0	0.351591	-0.000126439	6.76988	0.996319	0
	0.300164	7.01662	0.979898	0	0.269801	-1.89743	7.21799	0.996525	0	0.379964	-0.000212892	6.67093	0.990789	0
	0.317622	6.89615	0.981139	0	0.285985	-1.97705	7.10597	0.997286	0	0.400848	-0.000222031	6.53562	0.991735	0
	0.307015	6.95267	0.981842	0	0.277237	-1.86089	7.15016	0.99717	0	0.378507	-0.000190726	6.64297	0.990225	0
	0.322895	6.85694	0.986323	0	0.297801	-1.56819	7.02337	0.996236	0	0.400693	-0.00020755	6.51993	0.995336	0
	0.318367	6.88149	0.988909	0	0.296037	-1.3955	7.02959	0.997013	0	0.384664	-0.000176868	6.59429	0.995668	0
	0.323883	6.85154	0.974367	0	0.285682	-2.38731	7.1049	0.996779	0	0.416163	-0.000246186	6.45179	0.986796	0
	0.300273	7	0.984059	0	0.272261	-1.75052	7.18578	0.998279	0	0.360376	-0.000160344	6.73963	0.990274	0
	0.31297	6.92815	0.981488	0	0.285958	-1.68806	7.10729	0.99364	0	0.401334	-0.00023574	6.54535	0.993784	0
	0.300449	7.00836	0.984865	0	0.276992	-1.4659	7.16393	0.994855	0	0.373035	-0.000193646	6.69392	0.993914	0
	0.315132	6.90188	0.991263	0	0.294994	-1.25844	7.03544	0.998009	0	0.371959	-0.000151604	6.65571	0.996347	0
	0.31346	6.92671	0.984942	0	0.287627	-1.61436	7.09804	0.996067	0	0.395467	-0.00021878	6.57146	0.995546	0
	0.328492	6.8105	0.98995	0	0.307836	-1.29085	6.9475	0.996475	0	0.399822	-0.000190294	6.5015	0.997304	0
	0.310456	6.94735	0.981271	0	0.282282	-1.76066	7.13421	0.994695	0	0.3971	-0.00023115	6.57201	0.993284	0
	0.30592	6.97376	0.983766	0	0.278158	-1.73489	7.15788	0.997223	0	0.37722	-0.000190216	6.66489	0.992181	0
	0.321305	6.87198	0.98309	0	0.293455	-1.74039	7.05668	0.995366	0	0.406635	-0.000227645	6.50233	0.993994	0
	0.316786	6.89017	0.988258	0	0.29442	-1.39774	7.03851	0.996463	0	0.387799	-0.000189449	6.58254	0.99608	0
	0.309899	6.92667	0.986779	0	0.285139	-1.54729	7.09088	0.997258	0	0.368211	-0.000155565	6.67406	0.992289	0
	0.314592	6.90262	0.992727	0	0.296333	-1.14107	7.02372	0.998304	0	0.3681	-0.000142749	6.67083	0.997258	0
	0.317843	6.89417	0.987391	0	0.295417	-1.40141	7.0429	0.995578	0	0.393585	-0.000202065	6.56605	0.996219	0
	0.315744	6.90324	0.990789	0	0.296835	-1.18166	7.02865	0.996714	0	0.378187	-0.000166587	6.63274	0.996898	0
	0.320362	6.86757	0.988968	0	0.29712	-1.45247	7.02172	0.997636	0	0.381369	-0.000162755	6.60329	0.994623	0
	0.305674	6.97873	0.980369	0	0.278475	-1.69975	7.15912	0.993266	0	0.395261	-0.000239	6.59065	0.993596	0
	0.31987	6.86067	0.989787	0	0.29922	-1.29046	6.99762	0.996662	0	0.383429	-0.000169564	6.58533	0.995948	0
	0.316683	6.88824	0.99013	0	0.293903	-1.42354	7.03932	0.998661	0	0.372926	-0.000150045	6.6446	0.995056	0
	0.313434	6.90959	0.988577	0	0.29307	-1.27258	7.04464	0.995531	0	0.388807	-0.00020108	6.58308	0.997576	0
	0.295854	7.05149	0.976296	0	0.26354	-2.01934	7.26579	0.995584	0	0.380429	-0.00022563	6.68511	0.988833	0
	0.322336	6.84812	0.985051	0	0.294584	-1.7343	7.03217	0.997188	0	0.384502	-0.000165846	6.57882	0.990828	0
	0.303969	6.98922	0.981972	0	0.278597	-1.58558	7.15749	0.993348	0	0.38989	-0.000229221	6.61701	0.994301	0
	0.330403	6.79124	0.984302	0	0.302135	-1.76652	6.97872	0.996278	0	0.402035	-0.0001911	6.48093	0.991591	0
	0.315258	6.90812	0.990752	0	0.296766	-1.15563	7.03077	0.996437	0	0.378064	-0.000167553	6.63605	0.996951	0
	0.301449	7.00298	0.981313	0	0.274676	-1.67313	7.18055	0.994174	0	0.387997	-0.000230893	6.62806	0.994022	0
	0.324974	6.83951	0.986242	0	0.300102	-1.55429	7.00447	0.995857	0	0.394311	-0.000184977	6.53915	0.993317	0
	0.309038	6.95331	0.987227	0	0.286676	-1.39743	7.10162	0.995834	0	0.380462	-0.000190547	6.64391	0.995531	0
	0.307895	6.94809	0.986361	0	0.285105	-1.42421	7.09924	0.995358	0	0.378235	-0.000187656	6.64337	0.994468	0
	0.327231	6.82113	0.98968	0	0.30777	-1.21614	6.9502	0.995517	0	0.4005	-0.00019547	6.50373	0.997496	0
	0.313358	6.91864	0.985997	0	0.289191	-1.51027	7.07892	0.995757	0	0.389308	-0.000202621	6.58963	0.995115	0
	0.314447	6.89021	0.987288	0	0.292464	-1.37376	7.036	0.995325	0	0.38238	-0.000181234	6.59592	0.994548	0
	0.310471	6.92885	0.983275	0	0.283311	-1.69733	7.10898	0.99578	0	0.377572	-0.000179013	6.63817	0.990511	0
	0.327967	6.8089	0.989367	0	0.303995	-1.49805	6.96789	0.998168	0	0.390561	-0.000166987	6.53775	0.99505	0
	0.318097	6.88008	0.98496	0	0.29305	-1.56525	7.0462	0.995121	0	0.388317	-0.000187332	6.57589	0.992521	0
	0.319693	6.86393	0.990656	0	0.296419	-1.4544	7.01828	0.999398	0	0.367588	-0.000127775	6.65645	0.994166	0
	0.312076	6.93227	0.990243	0	0.293076	-1.18735	7.05828	0.996363	0	0.377507	-0.000174558	6.64882	0.997103	0
q=1	0.0961954	4.76429	0.852779	0	0.0702185	-1.62336	4.93657	0.951113	0	0.175774	-0.000212302	4.41955	0.940552	0
	0.0524282	5.05677	0.703658	0	0.0300743	-1.39695	5.20502	0.892305	0	0.106897	-0.000145313	4.82081	0.81496	0
	0.0755755	4.92364	0.750774	0	0.0467544	-1.8011	5.11479	0.915343	0	0.155683	-0.000213712	4.57662	0.874046	0
	0.0759729	4.89319	0.727126	0	0.0380673	-2.36881	5.14458	0.984351	0	0.122854	-0.00012507	4.6901	0.769667	0
	0.096721	4.75489	0.778746	0	0.0611504	-2.22289	4.9908	0.938508	0	0.18857	-0.000245036	4.357	0.882843	0
	0.112552	4.66133	0.842375	0	0.0809194	-1.9768	4.87113	0.94714	0	0.211703	-0.000264517	4.23181	0.940086	0
	0.0885727	4.81873	0.813635	0	0.0633076	-1.57887	4.98629	0.917697	0	0.174384	-0.000228927	4.447	0.926564	0
	0.096879	4.77336	0.780575	0	0.0710355	-1.61503	4.94476	0.868518	0	0.196708	-0.000266325	4.34091	0.902172	0
	0.0895617	4.81702	0.810146	0	0.0558898	-2.10423	5.04033	0.98318	0	0.158346	-0.000183504	4.51904	0.882484	0
	0.0763786	4.89132	0.881999	0	0.0582825	-1.13087	5.01134	0.961241	0	0.125397	-0.000130773	4.67897	0.937689	0
	0.10296	4.7329	0.869149	0	0.077958	-1.56245	4.89872	0.951009	0	0.178267	-0.000200905	4.40668	0.939805	0
	0.0580899	5.04161	0.677327	0	0.0380205	-1.25418	5.17471	0.801208	0	0.147627	-0.000238867	4.65374	0.896375	0
	0.0629657	5.01322	0.794882	0	0.0407523	-1.38816	5.16055	0.945972	0	0.119371	-0.00015048	4.76888	0.890056	0
	0.0667688	4.97596	0.837047	0	0.0490738	-1.1058	5.09332	0.930187	0	0.132387	-0.000175058	4.69171	0.956386	0
	0.0413707	5.14129	0.646686	0	0.0162666	-1.56881	5.30779	0.966059	0	0.0776885	-9.68891e-05	4.98396	0.721202	0
	0.0828008	4.8652	0.723046	0	0.0422272	-2.53554	5.13429	0.970914	0	0.162583	-0.000212845	4.51958	0.822379	0
	0.0673686	4.97916	0.669123	0	0.0406505	-1.66967	5.15636	0.826605	0	0.165512	-0.000261829	4.554	0.865017	0
	0.0395434	5.15062	0.487203	0	0.00636035	-2.07369	5.37069	0.892442	0	0.0796244	-0.000106929	4.97699	0.560798	0
	0.0905711	4.80583	0.840175	0	0.0694553	-1.31958	4.94588	0.913362	0	0.165176	-0.000199032	4.48265	0.925945	0
	0.0820148	4.87337	0.837305	0	0.0703175	-0.73099	4.95095	0.865321	0	0.166033	-0.000224144	4.5094	0.966321	0
	0.0629505	5.01689	0.764801	0	0.0420435	-1.30653	5.15555	0.894832	0	0.137066	-0.000197728	4.69582	0.917257	0
	0.108634	4.6767	0.89799	0	0.0856365	-1.43715	4.82922	0.962944	0	0.183558	-0.000199884	4.35213	0.963174	0
	0.11364	4.65735	0.802571	0	0.0731343	-2.53132	4.92599	0.958043	0	0.228206	-0.00030564	4.16105	0.922588	0
	0.0584624	5.00767	0.784963	0	0.0373893	-1.31691	5.14743	0.940185	0	0.0953668	-9.8454e-05	4.84781	0.832959	0
	0.0889148	4.79168	0.807484	0	0.0589512	-1.87249	4.9904	0.948528	0	0.127553	-0.000103079	4.6243	0.831247	0
	0.0667806	4.97645	0.768961	0	0.04318	-1.47486	5.13298	0.915598	0	0.148662	-0.000218445	4.62174	0.934053	0
	0.0901413	4.84585	0.735693	0	0.0612782	-1.80372	5.03727	0.852559	0	0.223217	-0.000355021	4.26936	0.956205	0
	0.0308067	5.19742	0.670308	0	0.0150971	-0.98173	5.30161	0.916582	0	0.0531816	-5.96923e-05	5.10049	0.724069	0
	0.106858	4.69918	0.805772	0	0.0743317	-2.03265	4.9149	0.922215	0	0.216655	-0.000292918	4.22354	0.930626	0
	0.0980258	4.76424	0.826239	0	0.0662062	-1.98848	4.97528	0.96087	0	0.186805	-0.000236846	4.37965	0.927237	0
	0.0719544	4.96303	0.645309	0	0.0306699	-2.57997	5.23683	0.935391	0	0.171065	-0.000264409	4.53368	0.816272	0
	0.0558979	5.02349	0.741533	0	0.0324139	-1.46757	5.17924	0.935148	0	0.093282	-9.97338e-05	4.86154	0.792249	0
	0.0652938	5.00623	0.682319	0	0.0331495	-2.00877	5.21941	0.918133	0	0.167378	-0.000272341	4.564	0.90856	0
	0.0346947	5.17819	0.702132	0	0.0185421	-1.00941	5.28532	0.922172	0	0.0629057	-7.52617e-05	5.05598	0.77206	0
	0.0463027	5.11665	0.701897	0	0.0252982	-1.31262	5.25596	0.91201	0	0.102935	-0.000151084	4.87133	0.851908	0
	0.0703648	4.95042	0.730169	0	0.0369758	-2.08656	5.17187	0.966787	0	0.146293	-0.000202562	4.62151	0.854099	0
	0.121876	4.57839	0.91071	0	0.0998838	-1.37433	4.72425	0.959021	0	0.199315	-0.000206594	4.24293	0.967107	0
	0.0512695	5.08804	0.61624	0	0.0193216	-1.9965	5.29993	0.93433	0	0.127957	-0.000204587	4.75584	0.805273	0
	0.0469532	5.113	0.742454	0	0.0274922	-1.21616	5.24207	0.931656	0	0.0962458	-0.000131504	4.89946	0.862198	0
	0.0696284	4.9415	0.800645	0	0.0542666	-0.959993	5.04338	0.863365	0	0.124018	-0.0001451	4.70589	0.874494	0
	0.0911883	4.80317	0.832979	0	0.0658363	-1.58431	4.97131	0.934474	0	0.173164	-0.000218696	4.44805	0.933381	0
	0.0858941	4.85252	0.800455	0	0.0567455	-1.82157	5.04583	0.942092	0	0.176363	-0.000241354	4.46061	0.930341	0
	0.0970985	4.75592	0.702674	0	0.044656	-3.27726	5.10373	0.987676	0	0.19838	-0.000270199	4.31717	0.81465	0
	0.0777199	4.90744	0.768972	0	0.0446372	-2.06742	5.12685	0.974521	0	0.154377	-0.000204508	4.57536	0.879351	0
	0.085663	4.82709	0.784021	0	0.0525582	-2.06879	5.04664	0.960078	0	0.163372	-0.000207312	4.49046	0.880153	0
	0.0769115	4.90992	0.85373	0	0.0558371	-1.31699	5.04969	0.954932	0	0.136903	-0.000160046	4.65004	0.932258	0
	0.0707988	4.93837	0.74058	0	0.0418661	-1.80807	5.13025	0.924569	0	0.151898	-0.000216357	4.58705	0.880946	0
	0.091162	4.80138	0.814401	0	0.0605732	-1.91157	5.00425	0.955523	0	0.16528	-0.000197732	4.48031	0.895494	0
	0.103539	4.72828	0.893896	0	0.0863476	-1.07435	4.8423	0.934203	0	0.180131	-0.000204331	4.39649	0.968162	0
	0.13552	4.49035	0.947149	0	0.122357	-0.822552	4.57765	0.961975	0	0.207608	-0.000192318	4.17807	0.988622	0
	0.0820389	4.8698	0.760566	0	0.0480876	-2.1217	5.09497	0.953854	0	0.170386	-0.000235694	4.48709	0.889174	0
	0.0817215	4.87706	0.782099	0	0.0535776	-1.75878	5.06371	0.924304	0	0.164073	-0.000219698	4.52031	0.898961	0
	0.0586797	5.01654	0.872827	0	0.0432308	-0.965437	5.119	0.968737	0	0.0836602	-6.66433e-05	4.90833	0.897493	0
	0.0834603	4.85405	0.793364	0	0.0552264	-1.7644	5.0413	0.932932	0	0.158891	-0.000201235	4.52728	0.889963	0
	0.0710013	4.94578	0.769353	0	0.0556241	-0.960959	5.04777	0.827507	0	0.155931	-0.000226576	4.57787	0.927231	0
	0.0696181	4.95127	0.828137	0	0.0473816	-1.38961	5.09875	0.959083	0	0.113052	-0.000115874	4.76312	0.877633	0
	0.0737716	4.92766	0.822705	0	0.0537134	-1.25348	5.06068	0.918809	0	0.143063	-0.000184855	4.62749	0.930428	0
	0.105475	4.70102	0.91263	0	0.0833314	-1.38381	4.84788	0.977591	0	0.169795	-0.000171592	4.42239	0.964806	0
	0.088609	4.8166	0.843891	0	0.0650475	-1.47242	4.97287	0.938389	0	0.16083	-0.000192672	4.50374	0.92832	0
	0.0913246	4.80355	0.802077	0	0.0606015	-1.91996	5.00731	0.941734	0	0.178008	-0.000231255	4.42804	0.909197	0
	0.0955817	4.79703	0.723118	0	0.0537306	-2.61537	5.0746	0.926401	0	0.2175	-0.000325255	4.26888	0.889928	0
	0.0666858	4.98187	0.864274	0	0.0570238	-0.603801	5.04595	0.894102	0	0.13039	-0.000169951	4.7059	0.981103	0
	0.0807951	4.88012	0.768811	0	0.0605675	-1.26407	5.01428	0.84557	0	0.169571	-0.000236837	4.49555	0.903749	0
	0.060331	5.04601	0.681362	0	0.0319679	-1.77248	5.23412	0.898588	0	0.156953	-0.000257768	4.62745	0.916982	0
	0.0690518	4.98251	0.741727	0	0.0428245	-1.63901	5.15645	0.903124	0	0.166499	-0.00025997	4.56037	0.946935	0
	0.0979996	4.75493	0.749793	0	0.0633821	-2.16333	4.98451	0.892653	0	0.20219	-0.000277961	4.30357	0.873596	0
	0.0621871	4.99912	0.714079	0	0.0326682	-1.8447	5.19489	0.945624	0	0.118289	-0.000149669	4.75608	0.800725	0
	0.0531314	5.04283	0.808096	0	0.0362206	-1.0568	5.15498	0.935036	0	0.0858693	-8.73385e-05	4.90101	0.855238	0
	0.125196	4.56768	0.892336	0	0.111372	-0.863932	4.65937	0.910351	0	0.219779	-0.000252328	4.15795	0.969534	0
	0.0682023	4.96216	0.831438	0	0.0564464	-0.734654	5.04012	0.871772	0	0.126985	-0.00015682	4.70751	0.923959	0
	0.0544709	5.03017	0.890228	0	0.0413145	-0.822172	5.11743	0.973214	0	0.0754825	-5.60551e-05	4.93915	0.910934	0
	0.112674	4.66135	0.875063	0	0.0865865	-1.63026	4.83436	0.950281	0	0.204598	-0.000245237	4.26313	0.962772	0
	0.0636999	4.97667	0.812243	0	0.0427813	-1.30725	5.1154	0.947479	0	0.101731	-0.000101459	4.81192	0.856805	0
	0.0914322	4.80168	0.665941	0	0.0378778	-3.34674	5.15686	0.975901	0	0.201849	-0.000294571	4.32335	0.805003	0
	0.106665	4.68037	0.842729	0	0.084385	-1.39235	4.82814	0.902129	0	0.183703	-0.000205522	4.34665	0.909591	0
	0.0718193	4.93308	0.738107	0	0.0379405	-2.11717	5.15777	0.974833	0	0.130886	-0.000157578	4.67721	0.813233	0
	0.109985	4.68818	0.728096	0	0.0564112	-3.34796	5.04349	0.975112	0	0.239148	-0.000344583	4.12865	0.872557	0
	0.089552	4.81505	0.851534	0	0.0628364	-1.66952	4.99223	0.970033	0	0.161605	-0.000192224	4.50292	0.934652	0
	0.128215	4.55577	0.828552	0	0.0851587	-2.69068	4.84133	0.972339	0	0.229938	-0.000271379	4.11511	0.907285	0
	0.0811504	4.87243	0.79136	0	0.0555674	-1.59874	5.0421	0.913474	0	0.171952	-0.00024224	4.47908	0.935002	0
	0.0644567	4.97828	0.661933	0	0.0324701	-1.99892	5.19042	0.893906	0	0.153748	-0.000238213	4.59147	0.839101	0
	0.0838989	4.83558	0.802223	0	0.0512833	-2.03823	5.05189	0.984316	0	0.138348	-0.000145261	4.5997	0.853985	0
	0.0730379	4.91915	0.731608	0	0.0380972	-2.18352	5.15088	0.972102	0	0.136031	-0.000168055	4.64626	0.813127	0
	0.0612297	5.01952	0.634699	0	0.0272355	-2.12438	5.24497	0.904531	0	0.15673	-0.000254778	4.60581	0.844269	0
	0.075717	4.90573	0.805538	0	0.0517816	-1.49578	5.06447	0.930475	0	0.136143	-0.000161206	4.64396	0.882949	0
	0.0558933	5.07806	0.718317	0	0.0318825	-1.50049	5.23731	0.913496	0	0.134018	-0.000208422	4.73963	0.913676	0
	0.0723791	4.93777	0.809901	0	0.048588	-1.48676	5.09556	0.944982	0	0.14103	-0.000183147	4.64038	0.917917	0
	0.0952136	4.76105	0.92661	0	0.0846281	-0.661512	4.83125	0.94557	0	0.151475	-0.000150094	4.51733	0.976432	0
	0.127212	4.56724	0.863701	0	0.109793	-1.08856	4.68277	0.890373	0	0.245178	-0.000314712	4.05622	0.974097	0
	0.0638787	4.97655	0.739782	0	0.0337895	-1.88035	5.1761	0.976439	0	0.106611	-0.000114003	4.79143	0.790404	0
	0.0470486	5.12153	0.446688	0	-0.00254852	-3.09944	5.45047	0.970149	0	0.134267	-0.000232682	4.7437	0.645289	0
	0.112473	4.65586	0.842109	0	0.0778067	-2.16635	4.88577	0.966685	0	0.206831	-0.00025173	4.24711	0.931131	0
	0.0635183	4.98287	0.763572	0	0.0430115	-1.28152	5.11887	0.886743	0	0.134203	-0.000188574	4.67666	0.900778	0
	0.0832907	4.85612	0.814761	0	0.0597791	-1.4693	5.01205	0.916934	0	0.163189	-0.000213154	4.51	0.925762	0
	0.0676389	4.95868	0.782961	0	0.0411036	-1.65825	5.13466	0.963644	0	0.121704	-0.000144237	4.72447	0.858431	0
	0.0877357	4.84425	0.79305	0	0.0554479	-2.01774	5.05839	0.955947	0	0.179155	-0.000243889	4.44823	0.919182	0
	0.0809865	4.87006	0.888771	0	0.0660045	-0.93626	4.96943	0.938262	0	0.144342	-0.000169021	4.59561	0.970983	0
	0.055408	5.04697	0.786818	0	0.0366027	-1.17519	5.17169	0.926073	0	0.111634	-0.00015	4.8034	0.905927	0
	0.0421373	5.14205	0.65007	0	0.0176617	-1.52953	5.30438	0.948414	0	0.0925152	-0.000134399	4.92382	0.783347	0
	0.0729527	4.93778	0.676029	0	0.0339492	-2.43742	5.19646	0.945496	0	0.169295	-0.000257023	4.52043	0.842079	0
	0.0628684	5.01829	0.702323	0	0.0401661	-1.41872	5.16886	0.841664	0	0.148888	-0.000229485	4.64566	0.886179	0
	0.0900506	4.80172	0.810023	0	0.0626545	-1.71204	4.98342	0.926966	0	0.163847	-0.000196874	4.48204	0.891909	0
	0.0742306	4.93787	0.701481	0	0.0371309	-2.31845	5.18393	0.950372	0	0.171782	-0.000260249	4.51528	0.872269	0
	0.122553	4.56766	0.91259	0	0.0944579	-1.75575	4.754	0.989556	0	0.175935	-0.000142413	4.33641	0.939572	0
	0.0587698	5.02868	0.775792	0	0.0436362	-0.945733	5.12905	0.85752	0	0.126206	-0.000179906	4.73655	0.923298	0
	0.0598641	5.03178	0.650947	0	0.0269945	-2.0541	5.24978	0.922509	0	0.140289	-0.000214558	4.68339	0.815851	0
	0.0799707	4.88641	0.817798	0	0.051976	-1.74945	5.07208	0.971042	0	0.152556	-0.000193643	4.57198	0.918176	0
	0.0573971	5.03954	0.788147	0	0.0408174	-1.03611	5.1495	0.891371	0	0.117651	-0.000160745	4.77852	0.915247	0
	0.118613	4.59712	0.91781	0	0.0980079	-1.28765	4.73378	0.963018	0	0.191653	-0.000194857	4.28071	0.971288	0
	0.0701716	4.95474	0.798707	0	0.0475864	-1.41141	5.10453	0.92681	0	0.135171	-0.000173405	4.67317	0.900581	0
	0.0997063	4.76021	0.859283	0	0.0724576	-1.70284	4.94093	0.960638	0	0.179457	-0.00021276	4.41474	0.942216	0
	0.0645889	4.98354	0.619582	0	0.0248117	-2.48577	5.24735	0.933209	0	0.150788	-0.000229964	4.61012	0.774681	0
	0.0698707	4.94584	0.70943	0	0.0335108	-2.27222	5.18698	0.979373	0	0.125017	-0.00014712	4.70694	0.776176	0
	0.0824798	4.88679	0.633525	0	0.0333215	-3.07202	5.21282	0.937136	0	0.199908	-0.000313277	4.3781	0.811576	0
	0.0708553	4.93056	0.924276	0	0.0610884	-0.610357	4.99533	0.953194	0	0.093533	-6.04998e-05	4.83232	0.939129	0
	0.073484	4.94418	0.714717	0	0.0411039	-2.0235	5.15892	0.917917	0	0.176583	-0.000275049	4.49755	0.910406	0
	0.103467	4.71074	0.866494	0	0.0900079	-0.841111	4.80001	0.890679	0	0.18046	-0.000205401	4.37721	0.939308	0
	0.0699964	4.96205	0.75549	0	0.0474182	-1.41096	5.11179	0.877155	0	0.147998	-0.000208095	4.62415	0.891592	0
	0.108734	4.67368	0.92641	0	0.0908341	-1.11858	4.79239	0.967485	0	0.167647	-0.00015717	4.41847	0.968463	0
	0.096406	4.76268	0.9322	0	0.0855817	-0.676436	4.83447	0.951651	0	0.153433	-0.000152137	4.51564	0.982428	0
	0.0804451	4.88858	0.722397	0	0.0497503	-1.91819	5.09216	0.880902	0	0.188194	-0.000287453	4.42182	0.904411	0
	0.0998876	4.74826	0.781227	0	0.0662604	-2.10144	4.97128	0.917429	0	0.201537	-0.000271182	4.30792	0.900117	0
	0.0698548	4.93706	0.777699	0	0.0425247	-1.70792	5.11831	0.956283	0	0.127122	-0.000152778	4.68898	0.856373	0
	0.0817974	4.85499	0.771524	0	0.0504434	-1.95938	5.06293	0.942223	0	0.159753	-0.00020797	4.51729	0.875351	0
	0.126986	4.56863	0.875901	0	0.0969919	-1.8744	4.76755	0.954133	0	0.230801	-0.00027696	4.1189	0.964043	0
	0.0843494	4.8649	0.826057	0	0.0729741	-0.710868	4.94034	0.850812	0	0.166791	-0.000219939	4.50776	0.942621	0
	0.0460568	5.13291	0.710979	0	0.0263368	-1.23235	5.2637	0.903027	0	0.109341	-0.000168831	4.85877	0.898518	0
	0.0693017	4.96429	0.756393	0	0.0427027	-1.66223	5.1407	0.924144	0	0.152304	-0.000221434	4.60472	0.911974	0
	0.0235349	5.25663	0.349699	0	-0.00654692	-1.87988	5.45613	0.889131	0	0.0594718	-9.58728e-05	5.10095	0.460943	0
	0.0523802	5.10647	0.652595	0	0.0273604	-1.56354	5.27241	0.866538	0	0.147189	-0.000252933	4.69576	0.931216	0
	0.0749818	4.91908	0.806406	0	0.0499846	-1.56213	5.08487	0.944475	0	0.149335	-0.000198359	4.59699	0.923322	0
	0.1207	4.58444	0.866208	0	0.09158	-1.81979	4.77757	0.946782	0	0.20434	-0.000223136	4.22211	0.92966	0
	0.098897	4.74784	0.844592	0	0.0668827	-2.00064	4.96016	0.981511	0	0.169571	-0.000188545	4.44168	0.910248	0
	0.0923947	4.79544	0.806059	0	0.0686348	-1.48481	4.95302	0.890756	0	0.186078	-0.000249929	4.38961	0.927897	0
	0.0590821	5.02133	0.763655	0	0.0397591	-1.20754	5.14948	0.889839	0	0.130072	-0.000189388	4.7138	0.921656	0
	0.0836212	4.86972	0.70818	0	0.0437254	-2.49318	5.13431	0.939872	0	0.178661	-0.000253548	4.45801	0.840482	0
	0.0825341	4.85661	0.864287	0	0.0631331	-1.21242	4.98528	0.940773	0	0.15347	-0.000189244	4.54931	0.959954	0
	0.0602059	5.00424	0.906996	0	0.0476339	-0.785653	5.08762	0.970888	0	0.0912994	-8.29518e-05	4.86954	0.944477	0
	0.0893499	4.83471	0.674413	0	0.0398611	-3.09267	5.16292	0.959973	0	0.209864	-0.00032151	4.31264	0.846483	0
	0.0846921	4.85211	0.85771	0	0.0621636	-1.40786	5.00153	0.953824	0	0.154419	-0.000186019	4.55006	0.945187	0
	0.104553	4.72401	0.843889	0	0.0794667	-1.56769	4.89039	0.921565	0	0.208614	-0.000277617	4.27322	0.967094	0
	0.041366	5.14155	0.786037	0	0.0275428	-0.863848	5.23323	0.921212	0	0.0742818	-8.7813e-05	4.99896	0.861152	0
	0.100694	4.75312	0.816333	0	0.0693965	-1.95583	4.96068	0.939007	0	0.206407	-0.000282023	4.29517	0.947998	0
	0.0518556	5.06645	0.630762	0	0.0265236	-1.58305	5.23446	0.845837	0	0.120344	-0.000182715	4.76976	0.785725	0
	0.0975111	4.75304	0.720403	0	0.0504517	-2.94086	5.06514	0.960878	0	0.209282	-0.000298183	4.26885	0.857108	0
	0.0537967	5.07022	0.831599	0	0.038403	-0.961993	5.17231	0.938593	0	0.103774	-0.000133331	4.85372	0.938256	0
	0.0938764	4.78547	0.845508	0	0.065176	-1.79356	4.97582	0.968701	0	0.166257	-0.000193098	4.47192	0.921571	0
	0.0925963	4.80419	0.794257	0	0.0605251	-2.00421	5.01689	0.940198	0	0.190768	-0.000261904	4.37891	0.924724	0
	0.0881301	4.82889	0.819862	0	0.0567847	-1.95885	5.03677	0.978056	0	0.160757	-0.000193754	4.51427	0.90363	0
	0.0560385	5.05571	0.580326	0	0.0173399	-2.41837	5.31236	0.934869	0	0.149627	-0.000249678	4.65028	0.796156	0
	0.112063	4.66699	0.781224	0	0.0723482	-2.48188	4.93039	0.930969	0	0.234003	-0.000325312	4.13875	0.915892	0
	0.0843258	4.85126	0.867305	0	0.0669637	-1.085	4.96641	0.926757	0	0.158938	-0.000199052	4.52804	0.968747	0
	0.0902968	4.80237	0.84384	0	0.064279	-1.62592	4.97492	0.953837	0	0.157357	-0.000178904	4.51187	0.914483	0
	0.0716876	4.93155	0.732252	0	0.0448373	-1.67794	5.10962	0.887575	0	0.157362	-0.000228564	4.5604	0.882274	0
	0.100294	4.74923	0.773295	0	0.0674665	-2.05148	4.96695	0.901261	0	0.215443	-0.000307195	4.25041	0.92048	0
	0.0617224	5.01173	0.762572	0	0.0399831	-1.35854	5.15591	0.907088	0	0.136011	-0.000198188	4.68992	0.920839	0
	0.111347	4.64969	0.895183	0	0.0910104	-1.2709	4.78457	0.943804	0	0.176469	-0.000173733	4.36758	0.942361	0
	0.116978	4.63586	0.838493	0	0.0907319	-1.6402	4.80993	0.906343	0	0.236586	-0.000319091	4.11772	0.967234	0
	0.0575562	5.0238	0.873982	0	0.043213	-0.896339	5.11892	0.960475	0	0.0932408	-9.51999e-05	4.86921	0.925586	0
	0.0962584	4.75403	0.871432	0	0.0697417	-1.6571	4.9299	0.975781	0	0.160457	-0.00017127	4.47593	0.930713	0
	0.0680772	4.97327	0.699023	0	0.0405205	-1.72208	5.15603	0.86973	0	0.169588	-0.000270812	4.53353	0.912274	0
	0.0753978	4.91876	0.742699	0	0.0431712	-2.01392	5.13249	0.942691	0	0.157414	-0.000218804	4.56347	0.87065	0
	0.0571894	5.04171	0.689962	0	0.0284325	-1.79709	5.23243	0.937365	0	0.129697	-0.000193437	4.72761	0.847389	0
	0.0943112	4.79332	0.844955	0	0.0662902	-1.7511	4.97916	0.961641	0	0.174638	-0.000214297	4.44535	0.936885	0
	0.0574736	5.0426	0.593581	0	0.026643	-1.92668	5.24707	0.831544	0	0.155727	-0.000262122	4.61697	0.823414	0
	0.0338725	5.19522	0.38677	0	-0.00327935	-2.32171	5.44162	0.866903	0	0.101793	-0.000181199	4.90099	0.58294	0
	0.094407	4.7708	0.92893	0	0.0837688	-0.664807	4.84135	0.948451	0	0.152305	-0.000154462	4.51999	0.982628	0
	0.0649999	4.96958	0.863751	0	0.0477514	-1.0779	5.08397	0.960099	0	0.0895788	-6.5572e-05	4.8631	0.883066	0
	0.079674	4.88871	0.843151	0	0.0698207	-0.615753	4.95406	0.864448	0	0.158944	-0.000211478	4.54532	0.966162	0
	0.0763237	4.89087	0.876119	0	0.0589441	-1.08609	5.00614	0.949058	0	0.128851	-0.000140133	4.66333	0.939452	0
	0.105266	4.71709	0.855117	0	0.0802381	-1.56406	4.88308	0.932462	0	0.208216	-0.000274652	4.27111	0.975924	0
	0.0798142	4.88031	0.740658	0	0.0419962	-2.36334	5.13112	0.980065	0	0.154653	-0.000199655	4.55611	0.837327	0
	0.0918694	4.79104	0.908088	0	0.0843066	-0.47262	4.8412	0.918322	0	0.152244	-0.000161069	4.5295	0.968123	0
	0.108243	4.69473	0.917843	0	0.0875243	-1.29477	4.83214	0.972458	0	0.17642	-0.000181884	4.39939	0.973723	0
	0.0710485	4.93333	0.700605	0	0.0373358	-2.10679	5.15692	0.927634	0	0.156804	-0.00022878	4.56184	0.846765	0
	0.0644126	4.99682	0.697243	0	0.0345248	-1.86776	5.19504	0.914466	0	0.148529	-0.000224407	4.63243	0.865077	0
	0.0656632	4.97952	0.602744	0	0.0199909	-2.85417	5.28243	0.975294	0	0.134928	-0.000184785	4.67947	0.700823	0
	0.0782188	4.8789	0.857102	0	0.0621177	-1.00619	4.98569	0.915829	0	0.139989	-0.00016479	4.61132	0.937827	0
	0.073495	4.92353	0.731566	0	0.0446707	-1.80129	5.1147	0.900298	0	0.153158	-0.000212525	4.57844	0.85677	0
	0.109078	4.69253	0.817372	0	0.0712669	-2.36293	4.9433	0.967793	0	0.205873	-0.000258229	4.27322	0.913502	0
	0.0653227	5.00143	0.574843	0	0.0229253	-2.64951	5.28261	0.892219	0	0.1645	-0.000264588	4.57179	0.755882	0
	0.0672827	4.96328	0.840332	0	0.0497435	-1.09607	5.0796	0.930947	0	0.118436	-0.000136468	4.74169	0.913922	0
	0.0686921	4.97057	0.588977	0	0.0219918	-2.91841	5.28029	0.939778	0	0.183548	-0.000306415	4.47301	0.80847	0
	0.115998	4.63504	0.830488	0	0.0908131	-1.57384	4.80206	0.893564	0	0.224792	-0.000290242	4.16374	0.938933	0
	0.0678179	4.9726	0.887884	0	0.0578161	-0.625041	5.03894	0.919615	0	0.124622	-0.000151542	4.72653	0.981458	0
	0.0977194	4.75228	0.876112	0	0.0708189	-1.68108	4.93069	0.980884	0	0.163672	-0.000175948	4.46657	0.937099	0
	0.0862807	4.82821	0.788849	0	0.0550829	-1.94963	5.03511	0.945736	0	0.167123	-0.000215672	4.478	0.891664	0
	0.104001	4.71295	0.809898	0	0.0771372	-1.67877	4.89112	0.895722	0	0.194266	-0.000240811	4.32192	0.901228	0
	0.0657728	4.96594	0.78908	0	0.0402792	-1.59316	5.13502	0.96723	0	0.112438	-0.000124494	4.76379	0.849573	0
	0.0819633	4.87054	0.766668	0	0.0484258	-2.09583	5.09297	0.957571	0	0.149136	-0.000179204	4.57955	0.84418	0
	0.0737387	4.91263	0.791291	0	0.0455586	-1.76104	5.09952	0.965409	0	0.125766	-0.000138799	4.68725	0.851308	0
	0.0604255	5.00967	0.80061	0	0.0407159	-1.2317	5.14039	0.932244	0	0.0921286	-8.45778e-05	4.87233	0.834733	0
	0.0809032	4.88397	0.794485	0	0.0550074	-1.61829	5.05572	0.920606	0	0.168203	-0.000232898	4.50579	0.929329	0
	0.0824544	4.86688	0.837191	0	0.0597683	-1.41771	5.01733	0.937206	0	0.156326	-0.000197077	4.54686	0.937452	0
	0.0557258	5.05471	0.711179	0	0.0279929	-1.7331	5.23864	0.961651	0	0.11908	-0.000169016	4.78026	0.844114	0
	0.0845314	4.85653	0.817647	0	0.0583163	-1.63824	5.03039	0.940006	0	0.169556	-0.000226829	4.48821	0.939394	0
	0.072159	4.91937	0.893791	0	0.0566724	-0.967796	5.02208	0.960178	0	0.114319	-0.000112475	4.73673	0.940804	0
	0.0618262	5.00478	0.730112	0	0.0385018	-1.4576	5.15947	0.887033	0	0.132102	-0.000187482	4.70034	0.866537	0
	0.0872813	4.8399	0.66072	0	0.0394408	-2.98967	5.15718	0.935544	0	0.211758	-0.000332079	4.30067	0.846977	0
	0.0885769	4.81512	0.870109	0	0.0646363	-1.49611	4.9739	0.970609	0	0.157284	-0.000183299	4.51748	0.949294	0
	0.089227	4.80426	0.807206	0	0.0571123	-2.00692	5.01724	0.966392	0	0.163517	-0.000198192	4.48243	0.891313	0
	0.0803217	4.87809	0.886353	0	0.0611254	-1.19962	5.00541	0.967323	0	0.133217	-0.000141116	4.64895	0.945187	0
	0.0827319	4.85596	0.834918	0	0.0559375	-1.67444	5.03366	0.970391	0	0.140539	-0.00015422	4.60554	0.897066	0
	0.0690944	4.95851	0.862523	0	0.0539325	-0.947504	5.05907	0.929392	0	0.125356	-0.000150095	4.71479	0.948658	0
	0.127047	4.53749	0.903838	0	0.0980659	-1.81107	4.7297	0.979339	0	0.20122	-0.000197881	4.21617	0.951309	0
	0.0656539	4.96815	0.778396	0	0.0401579	-1.5933	5.13724	0.954741	0	0.110635	-0.000120001	4.77329	0.834176	0
	0.0866402	4.82668	0.853226	0	0.0648094	-1.36426	4.97146	0.939465	0	0.158867	-0.000192687	4.51379	0.94234	0
	0.074721	4.91917	0.826654	0	0.0520439	-1.41714	5.06956	0.945455	0	0.144114	-0.000185127	4.61856	0.93261	0
	0.10087	4.75657	0.799253	0	0.065994	-2.17949	4.98788	0.945641	0	0.210234	-0.000291761	4.28281	0.936108	0
	0.114012	4.63246	0.799808	0	0.0707232	-2.70525	4.91956	0.973733	0	0.201371	-0.000233057	4.25402	0.870904	0
	0.120317	4.6248	0.691384	0	0.0590355	-3.82961	5.03122	0.944876	0	0.281821	-0.000430864	3.92516	0.866266	0
	0.0591593	5.03554	0.559489	0	0.0165146	-2.66496	5.31837	0.925787	0	0.162215	-0.000274933	4.58911	0.783236	0
	0.0935962	4.79445	0.877316	0	0.0750174	-1.16104	4.91767	0.93334	0	0.173277	-0.000212575	4.44928	0.972683	0
	0.0876516	4.8132	0.782852	0	0.051278	-2.27307	5.05444	0.982785	0	0.155292	-0.000180453	4.52018	0.853397	0
	0.0789103	4.90502	0.683893	0	0.0391986	-2.48168	5.16839	0.92947	0	0.183404	-0.000278769	4.45235	0.8527	0
	0.06673	4.98278	0.678563	0	0.031473	-2.2033	5.21661	0.943601	0	0.158941	-0.000246001	4.58333	0.859373	0
	0.113179	4.68884	0.714177	0	0.0602027	-3.31061	5.04019	0.940123	0	0.269062	-0.000415866	4.01356	0.903362	0
	0.0818434	4.84658	0.877321	0	0.0600119	-1.3643	4.99137	0.976154	0	0.127836	-0.0001227	4.64734	0.920091	0
	0.0683424	4.97066	0.734872	0	0.0433064	-1.56456	5.1367	0.88456	0	0.150868	-0.000220163	4.61316	0.888305	0
	0.0975302	4.77615	0.647876	0	0.0368171	-3.7941	5.17881	0.981734	0	0.219582	-0.000325612	4.24743	0.792241	0
	0.0776495	4.88091	0.723425	0	0.0399491	-2.35599	5.13094	0.967465	0	0.147395	-0.000186069	4.57877	0.810483	0
	0.0850839	4.83767	0.765403	0	0.0550235	-1.87855	5.03703	0.911284	0	0.156199	-0.000189722	4.5296	0.845744	0
	0.104196	4.72444	0.857136	0	0.083192	-1.31262	4.86374	0.913532	0	0.202601	-0.000262526	4.29815	0.97053	0
	0.119291	4.60321	0.833889	0	0.0819267	-2.33496	4.85102	0.961017	0	0.213234	-0.000250623	4.19625	0.912011	0
	0.072985	4.94234	0.792313	0	0.0528262	-1.25977	5.07604	0.887664	0	0.161327	-0.00023568	4.55965	0.958459	0
	0.0626632	5.00679	0.717023	0	0.0384368	-1.51396	5.16747	0.878156	0	0.14487	-0.000219313	4.65067	0.89105	0
	0.0971661	4.77304	0.834063	0	0.0669148	-1.89048	4.97368	0.959795	0	0.186021	-0.000237048	4.38813	0.937897	0
	0.0840306	4.84408	0.883742	0	0.0639286	-1.25622	4.9774	0.964622	0	0.123361	-0.000104927	4.6737	0.913846	0
	0.0298916	5.20332	0.576675	0	0.0168323	-0.816104	5.28994	0.738151	0	0.0363387	-1.71998e-05	5.1754	0.580901	0
	0.0829061	4.86436	0.868348	0	0.0667368	-1.01046	4.9716	0.921934	0	0.150154	-0.000179404	4.57305	0.954427	0
	0.0839227	4.84585	0.711404	0	0.0408547	-2.69142	5.13149	0.975661	0	0.161154	-0.000206039	4.51129	0.801033	0
	0.094207	4.77798	0.86556	0	0.0743139	-1.24317	4.90992	0.927865	0	0.168911	-0.000199296	4.45437	0.947729	0
	0.0428872	5.14553	0.5188	0	0.0069906	-2.24326	5.38361	0.948608	0	0.116779	-0.00019713	4.82544	0.722392	0
	0.0894795	4.79842	0.681463	0	0.0393308	-3.13391	5.13102	0.975855	0	0.159541	-0.00018691	4.49492	0.744605	0
	0.0797964	4.87132	0.7308	0	0.0411269	-2.41655	5.12778	0.976514	0	0.129831	-0.000133482	4.65458	0.774905	0
	0.0843153	4.85285	0.860684	0	0.0641975	-1.25721	4.98627	0.939063	0	0.160373	-0.000202908	4.52336	0.965102	0
	0.0625083	5.00965	0.628936	0	0.021681	-2.5514	5.28043	0.979795	0	0.135956	-0.000195945	4.69148	0.753848	0
	0.100712	4.7222	0.927853	0	0.0869149	-0.86223	4.81371	0.956534	0	0.158333	-0.000153722	4.47259	0.9747	0
	0.0619295	4.99618	0.891365	0	0.0504792	-0.715555	5.07212	0.940947	0	0.0886932	-7.14007e-05	4.88024	0.917314	0
	0.0555496	5.04607	0.588337	0	0.0209733	-2.16076	5.27539	0.891461	0	0.125684	-0.000187104	4.74225	0.721558	0
	0.110216	4.6814	0.810334	0	0.0728665	-2.33407	4.9291	0.953344	0	0.21876	-0.000289574	4.21119	0.926318	0
	0.0618069	5.00218	0.783453	0	0.0410941	-1.29439	5.13955	0.918895	0	0.127549	-0.000175387	4.71739	0.912925	0
	0.0978083	4.75919	0.714017	0	0.0494314	-3.02319	5.08004	0.962806	0	0.198654	-0.000269037	4.32233	0.825368	0
	0.0610237	4.9887	0.86652	0	0.0479773	-0.815296	5.07523	0.930403	0	0.0917824	-8.20585e-05	4.85546	0.900662	0
	0.0746424	4.92235	0.672847	0	0.0314858	-2.69696	5.20857	0.979252	0	0.160766	-0.00022976	4.54927	0.802086	0
	0.0817698	4.88184	0.76551	0	0.0476246	-2.13381	5.10829	0.963217	0	0.166989	-0.000227348	4.51267	0.887304	0
	0.101039	4.75853	0.691281	0	0.0469053	-3.38293	5.11755	0.967825	0	0.235601	-0.000358987	4.1756	0.863675	0
	0.124686	4.56512	0.938543	0	0.108589	-1.00594	4.67187	0.96435	0	0.191719	-0.000178831	4.27473	0.980502	0
	0.110219	4.6502	0.90185	0	0.083738	-1.65488	4.82583	0.985075	0	0.170216	-0.00016006	4.3903	0.943162	0
	0.0871249	4.82963	0.884364	0	0.0700609	-1.06637	4.9428	0.939388	0	0.152483	-0.000174363	4.5465	0.959844	0
	0.0838702	4.85557	0.810712	0	0.0550246	-1.80263	5.04688	0.957758	0	0.166177	-0.00021958	4.49902	0.925986	0
	0.081908	4.88098	0.731889	0	0.0465979	-2.20661	5.11516	0.932005	0	0.183031	-0.000269778	4.44292	0.891004	0
	0.0648879	4.97559	0.789824	0	0.0425968	-1.39302	5.12343	0.932775	0	0.13089	-0.000176082	4.68967	0.909921	0
	0.0920052	4.79268	0.776221	0	0.0531498	-2.42816	5.05037	0.980795	0	0.17152	-0.000212132	4.44822	0.863049	0
	0.0983316	4.76803	0.785303	0	0.0647513	-2.09851	4.99074	0.925886	0	0.197609	-0.000264853	4.33796	0.903059	0
	0.0930639	4.79009	0.862376	0	0.0710335	-1.37673	4.9362	0.939728	0	0.176793	-0.000223373	4.42738	0.966479	0
	0.101444	4.71478	0.880865	0	0.0771029	-1.52114	4.87622	0.96195	0	0.158184	-0.000151371	4.46899	0.923415	0
	0.0838606	4.83576	0.70981	0	0.0426314	-2.57651	5.1092	0.95455	0	0.154524	-0.000188516	4.52965	0.785474	0
	0.0347073	5.17277	0.42766	0	-0.0022452	-2.30925	5.41784	0.936135	0	0.0961964	-0.000164041	4.9064	0.603698	0
	0.103409	4.71532	0.795208	0	0.0715762	-1.98929	4.92644	0.912571	0	0.207131	-0.000276711	4.266	0.913	0
	0.0824948	4.8382	0.820519	0	0.0571037	-1.58675	5.0066	0.941587	0	0.146316	-0.000170264	4.56173	0.894816	0
	0.0973904	4.76412	0.855384	0	0.0716459	-1.60883	4.93486	0.950104	0	0.181496	-0.000224377	4.39977	0.950929	0
	0.109551	4.69678	0.843601	0	0.076967	-2.03626	4.91288	0.960337	0	0.212081	-0.000273532	4.25262	0.953319	0
	0.109048	4.67835	0.901006	0	0.084988	-1.50359	4.83793	0.971597	0	0.182287	-0.000195387	4.36109	0.963133	0
	0.06868	4.94152	0.74031	0	0.0428941	-1.61142	5.11253	0.898035	0	0.135738	-0.000178898	4.65102	0.844574	0
	0.086055	4.86637	0.710556	0	0.0424419	-2.72548	5.15561	0.968841	0	0.195126	-0.00029098	4.39387	0.872589	0
	0.0979052	4.74842	0.799148	0	0.0628411	-2.19124	4.98097	0.955318	0	0.188722	-0.000242282	4.35501	0.901351	0
	0.0522215	5.0677	0.701906	0	0.0290234	-1.4497	5.22156	0.904358	0	0.114835	-0.000167042	4.79646	0.846569	0
	0.0754584	4.93024	0.774084	0	0.0484135	-1.6901	5.1096	0.925561	0	0.161407	-0.000229295	4.55791	0.919278	0
	0.0949618	4.76728	0.843044	0	0.0663139	-1.79027	4.95728	0.962847	0	0.163961	-0.000184076	4.46838	0.910711	0
	0.0722965	4.91059	0.931921	0	0.0631421	-0.57208	4.9713	0.956583	0	0.0880747	-4.20933e-05	4.84224	0.938914	0
	0.0583083	5.04566	0.56737	0	0.0152492	-2.69086	5.33123	0.953466	0	0.153196	-0.000253144	4.6346	0.769111	0
	0.100811	4.71563	0.755545	0	0.0582415	-2.66024	4.99795	0.954627	0	0.176925	-0.00020306	4.3859	0.820835	0
	0.0729367	4.89278	0.94171	0	0.0633979	-0.596103	4.95605	0.968273	0	0.0968287	-6.37394e-05	4.78928	0.957557	0
	0.0843534	4.84325	0.659194	0	0.0359133	-3.02713	5.16451	0.955947	0	0.189993	-0.000281828	4.38561	0.806277	0
	0.0407999	5.1289	0.671965	0	0.0195144	-1.33018	5.27007	0.928767	0	0.0670421	-7.00093e-05	5.01522	0.714575	0
	0.0642642	4.97132	0.791448	0	0.0392391	-1.56388	5.13729	0.97165	0	0.0990969	-9.29269e-05	4.82042	0.827401	0
	0.0681948	4.95523	0.832415	0	0.0468161	-1.33601	5.09702	0.959528	0	0.109242	-0.000109506	4.77742	0.878813	0
	0.0894089	4.84132	0.774986	0	0.0541026	-2.20637	5.07548	0.955962	0	0.186189	-0.000258192	4.42207	0.907288	0
	0.0960567	4.76024	0.882193	0	0.0767091	-1.20908	4.88856	0.940145	0	0.169324	-0.000195463	4.44285	0.959931	0
	0.0704846	4.94105	0.798918	0	0.0482135	-1.39178	5.08876	0.922722	0	0.135916	-0.000174557	4.65761	0.901236	0
	0.0505964	5.09557	0.594146	0	0.0183235	-2.01681	5.30961	0.91291	0	0.137333	-0.000231397	4.71983	0.825298	0
	0.0833932	4.85862	0.68782	0	0.0369748	-2.9008	5.16648	0.981517	0	0.171007	-0.000233736	4.47909	0.798906	0
	0.105647	4.71036	0.804098	0	0.069459	-2.26148	4.95037	0.948855	0	0.209023	-0.000275788	4.26254	0.917807	0
	0.0613156	5.01197	0.788635	0	0.0391935	-1.38246	5.15868	0.944848	0	0.10605	-0.000119343	4.81818	0.852436	0
	0.0696295	4.95629	0.75635	0	0.0515917	-1.12722	5.07592	0.836944	0	0.149748	-0.000213742	4.60922	0.900895	0
	0.0975928	4.76572	0.855909	0	0.0808111	-1.04873	4.87702	0.897237	0	0.190209	-0.000247083	4.36451	0.970179	0
	0.0568996	5.0175	0.852157	0	0.043368	-0.845623	5.10724	0.92927	0	0.0941972	-9.95031e-05	4.85592	0.908215	0
	0.0920448	4.8093	0.713403	0	0.0539961	-2.37775	5.06165	0.894334	0	0.193988	-0.000271966	4.36769	0.840471	0
	0.115361	4.63976	0.815093	0	0.0802047	-2.19698	4.87292	0.933145	0	0.223245	-0.000287815	4.17241	0.920949	0
	0.0882227	4.85029	0.729892	0	0.0464792	-2.60865	5.12714	0.965237	0	0.183548	-0.00025431	4.43734	0.854082	0
	0.0961279	4.75559	0.854338	0	0.0669749	-1.82185	4.94893	0.976954	0	0.145598	-0.000131976	4.54128	0.889398	0
	0.0917136	4.79303	0.731879	0	0.0530532	-2.41598	5.04943	0.924126	0	0.187163	-0.000254641	4.37954	0.848021	0
	0.0510832	5.06452	0.632962	0	0.0233246	-1.7347	5.24862	0.892381	0	0.103218	-0.000139086	4.83868	0.729811	0
	0.0570899	5.02501	0.65453	0	0.0227222	-2.14772	5.25294	0.973503	0	0.10601	-0.000130509	4.81309	0.726565	0
	0.0932689	4.79693	0.763982	0	0.0677013	-1.59778	4.9665	0.85462	0	0.207305	-0.000304226	4.30293	0.927159	0
	0.0718248	4.94934	0.732307	0	0.0435555	-1.76662	5.13683	0.9023	0	0.170898	-0.000264309	4.52016	0.926814	0
	0.071194	4.93218	0.828674	0	0.0558144	-0.961107	5.03418	0.891004	0	0.131859	-0.000161843	4.66938	0.918911	0
	0.0816335	4.87894	0.787223	0	0.0541292	-1.71881	5.06136	0.924677	0	0.167415	-0.00022885	4.50734	0.914411	0
	0.0582309	5.02925	0.621181	0	0.0233697	-2.17856	5.26046	0.921113	0	0.122921	-0.00017258	4.74902	0.732448	0
	0.0489284	5.10457	0.564937	0	0.0114156	-2.34426	5.35336	0.972961	0	0.123813	-0.000199778	4.78018	0.745384	0
	0.0814044	4.86599	0.828951	0	0.0650915	-1.01943	4.97418	0.882869	0	0.16132	-0.000213199	4.5198	0.946895	0
	0.0637944	5.00613	0.64532	0	0.0268989	-2.30569	5.25083	0.939337	0	0.153765	-0.000240024	4.61638	0.823653	0
	0.0875494	4.83204	0.852604	0	0.0696782	-1.11682	4.95057	0.910082	0	0.159646	-0.00019234	4.51972	0.939599	0
	0.0328265	5.20515	0.467962	0	0.00153026	-1.95577	5.41272	0.940622	0	0.0911282	-0.000155538	4.95259	0.661409	0
	0.0956399	4.77872	0.806204	0	0.0638607	-1.98595	4.98949	0.943397	0	0.197171	-0.000270867	4.33889	0.938956	0
	0.0772711	4.89462	0.830747	0	0.0526407	-1.53921	5.05797	0.961605	0	0.125116	-0.000127642	4.68736	0.879673	0
	0.0941507	4.79021	0.85391	0	0.0763201	-1.11428	4.90847	0.90368	0	0.186174	-0.0002455	4.39157	0.974408	0
	0.0774217	4.90875	0.657886	0	0.0347872	-2.66434	5.19151	0.933715	0	0.18211	-0.000279289	4.45524	0.826498	0
	0.0615664	5.01154	0.641107	0	0.0292176	-2.02155	5.22608	0.889137	0	0.156211	-0.000252494	4.60154	0.84748	0
	0.0443869	5.11888	0.51558	0	0.00701349	-2.33555	5.36674	0.946666	0	0.0992762	-0.000146434	4.8811	0.628003	0
	0.066808	4.96638	0.758326	0	0.0389876	-1.73856	5.15089	0.953207	0	0.133618	-0.000178237	4.67696	0.870026	0
	0.0467115	5.09372	0.627905	0	0.0240772	-1.41447	5.24383	0.838986	0	0.06415	-4.65227e-05	5.01818	0.641594	0
	0.0923121	4.79454	0.881123	0	0.0729623	-1.20922	4.92287	0.943651	0	0.16471	-0.000193145	4.48092	0.963022	0
	0.098444	4.73322	0.919708	0	0.0840531	-0.899321	4.82867	0.95201	0	0.15546	-0.000152107	4.48623	0.967264	0
	0.0488427	5.07146	0.749185	0	0.0276061	-1.32713	5.2123	0.95718	0	0.0764146	-7.35565e-05	4.95202	0.786032	0
	0.0992213	4.75438	0.831794	0	0.0796489	-1.22313	4.88418	0.884269	0	0.191684	-0.000246674	4.35383	0.9391	0
	0.0987668	4.76842	0.766933	0	0.0665654	-2.01234	4.98199	0.892926	0	0.216092	-0.000313001	4.26017	0.922328	0
	0.0868771	4.83191	0.838973	0	0.0602638	-1.66313	5.00841	0.961669	0	0.143703	-0.000151602	4.58574	0.893936	0
	0.0742076	4.91551	0.766554	0	0.0473359	-1.67928	5.09373	0.919417	0	0.154898	-0.000215268	4.56596	0.89852	0
	0.0775114	4.89515	0.778406	0	0.0500365	-1.71697	5.07737	0.927662	0	0.128713	-0.000136596	4.67335	0.830382	0
	0.0206421	5.28553	0.420779	0	-0.000516373	-1.32224	5.42586	0.894023	0	0.0482641	-7.36905e-05	5.16587	0.526618	0
	0.0810254	4.85928	0.820603	0	0.0550833	-1.62118	5.03133	0.950937	0	0.142866	-0.00016498	4.59138	0.893002	0
	0.0992204	4.75273	0.904044	0	0.080901	-1.14482	4.87423	0.954195	0	0.165773	-0.000177549	4.46443	0.966226	0
	0.0925206	4.80985	0.832979	0	0.0763013	-1.01359	4.91742	0.874745	0	0.185932	-0.000249203	4.40519	0.957886	0
	0.0904095	4.80758	0.912501	0	0.0738188	-1.03679	4.91761	0.96252	0	0.141697	-0.000136827	4.5854	0.957813	0
	0.0760209	4.92188	0.7648	0	0.0456018	-1.90096	5.12362	0.94772	0	0.14651	-0.000188052	4.61652	0.862537	0
	0.100049	4.75244	0.776411	0	0.0644607	-2.22401	4.98847	0.926249	0	0.220217	-0.000320585	4.23188	0.936939	0
	0.0770962	4.89533	0.679294	0	0.0334447	-2.72789	5.18484	0.977871	0	0.168011	-0.000242543	4.50149	0.815098	0
	0.0728278	4.947	0.74109	0	0.0410563	-1.98548	5.15771	0.948069	0	0.160593	-0.000234142	4.5668	0.895254	0
	0.0548307	5.05294	0.771248	0	0.0321616	-1.41664	5.20329	0.966904	0	0.107031	-0.000139262	4.82681	0.874834	0
	0.0820339	4.87985	0.749412	0	0.0495033	-2.03291	5.0956	0.925754	0	0.171975	-0.000239947	4.49023	0.88042	0
	0.0692535	4.96681	0.77416	0	0.0429251	-1.64533	5.14143	0.9429	0	0.142569	-0.000195591	4.64921	0.900976	0
	0.0844739	4.85736	0.747714	0	0.0466312	-2.36488	5.10834	0.966626	0	0.181345	-0.000258435	4.43771	0.889723	0
	0.110471	4.6731	0.890978	0	0.0924153	-1.12832	4.79285	0.929931	0	0.198364	-0.000234484	4.29235	0.976102	0
	0.0733809	4.93159	0.744554	0	0.0433075	-1.87936	5.13105	0.930481	0	0.162073	-0.000236613	4.54738	0.90027	0
	0.0791428	4.88001	0.829734	0	0.0576309	-1.34433	5.02268	0.926602	0	0.153322	-0.000197897	4.55866	0.937947	0
	0.0546178	5.05844	0.760102	0	0.0332193	-1.33724	5.20036	0.935086	0	0.118418	-0.000170206	4.78206	0.909442	0
	0.0809586	4.87065	0.865233	0	0.061587	-1.21058	4.99913	0.944454	0	0.137982	-0.000152128	4.62363	0.930642	0
	0.113786	4.64831	0.746947	0	0.0644092	-3.08568	4.97578	0.953597	0	0.228838	-0.000306938	4.1499	0.859265	0
	0.10595	4.70357	0.825724	0	0.0743199	-1.97666	4.91334	0.940787	0	0.208844	-0.000274502	4.25783	0.940851	0
	0.0868711	4.82139	0.883791	0	0.0654769	-1.33698	4.96328	0.969302	0	0.144232	-0.000153029	4.57291	0.942759	0
	0.111802	4.66626	0.846007	0	0.0761271	-2.22942	4.90286	0.979531	0	0.197344	-0.00022821	4.29569	0.921002	0
	0.106575	4.70684	0.782647	0	0.0708795	-2.2307	4.94358	0.917811	0	0.216659	-0.000293684	4.22996	0.905115	0
	0.0759098	4.92612	0.675815	0	0.0372507	-2.4159	5.18251	0.923552	0	0.177738	-0.000271659	4.485	0.846557	0
	0.092336	4.78956	0.848202	0	0.0656902	-1.66516	4.96628	0.959085	0	0.16776	-0.000201216	4.46282	0.933418	0
	0.0437685	5.14228	0.493292	0	0.0108892	-2.0547	5.36034	0.83824	0	0.147019	-0.000275454	4.695	0.819527	0
	0.0449055	5.10633	0.668765	0	0.0208934	-1.50058	5.26558	0.93541	0	0.0866549	-0.000111379	4.92547	0.754661	0
	0.0681787	4.97068	0.614945	0	0.0249277	-2.70286	5.25753	0.941906	0	0.155881	-0.000233974	4.59076	0.75899	0
	0.0723338	4.94786	0.615367	0	0.0366494	-2.23	5.18452	0.828816	0	0.193504	-0.000323259	4.42295	0.845431	0
	0.0763193	4.91514	0.778979	0	0.0477505	-1.78533	5.10461	0.944042	0	0.160261	-0.000223941	4.55151	0.915956	0
	0.104088	4.71491	0.824715	0	0.0732942	-1.92437	4.91914	0.937694	0	0.20226	-0.000261906	4.28963	0.933549	0
	0.102558	4.73515	0.798043	0	0.066294	-2.26621	4.97566	0.950375	0	0.209263	-0.000284669	4.27291	0.924618	0
	0.0442902	5.13251	0.541865	0	0.0151097	-1.82356	5.32604	0.848487	0	0.124739	-0.000214622	4.78401	0.774597	0
	0.0273237	5.25115	0.391648	0	-0.00546023	-2.04874	5.46858	0.944451	0	0.0802387	-0.000141167	5.02193	0.579077	0
	0.0577244	5.04767	0.684373	0	0.0319098	-1.61322	5.21888	0.884124	0	0.124085	-0.000177039	4.7602	0.814948	0
	0.0809354	4.87147	0.710193	0	0.0408549	-2.50473	5.13729	0.958177	0	0.177691	-0.000258126	4.45232	0.855775	0
	0.0768774	4.91754	0.734484	0	0.0417975	-2.19222	5.15019	0.956651	0	0.165869	-0.000237412	4.53203	0.876409	0
	0.0869909	4.80332	0.957973	0	0.0796203	-0.460603	4.8522	0.969406	0	0.0975716	-2.82273e-05	4.75748	0.960211	0
	0.0763095	4.90417	0.743337	0	0.0419821	-2.1452	5.13183	0.962574	0	0.146229	-0.000186532	4.60128	0.836219	0
	0.0350514	5.17314	0.549286	0	0.00940525	-1.60269	5.34323	0.917595	0	0.0848569	-0.000132872	4.95739	0.703122	0
	0.0742499	4.91188	0.863677	0	0.053825	-1.2764	5.04734	0.966819	0	0.125651	-0.000137129	4.68921	0.926824	0
	0.0747346	4.9281	0.831688	0	0.0605121	-0.888795	5.02242	0.880623	0	0.153315	-0.000209637	4.58769	0.966213	0
	0.0739847	4.93135	0.752468	0	0.0424881	-1.96829	5.14024	0.953648	0	0.152082	-0.00020835	4.59303	0.875071	0
	0.0727052	4.89762	0.87759	0	0.0535401	-1.19768	5.02472	0.97425	0	0.103368	-8.1802e-05	4.76479	0.901936	0
	0.078278	4.88517	0.731127	0	0.0422917	-2.24887	5.12384	0.955211	0	0.157155	-0.00021043	4.54347	0.840362	0
	0.104432	4.72706	0.880797	0	0.0810636	-1.46033	4.88204	0.9517	0	0.188486	-0.000224242	4.36294	0.966829	0
	0.0733404	4.93111	0.536568	0	0.0125699	-3.79769	5.33415	0.974212	0	0.191848	-0.000316157	4.41773	0.72502	0
	0.0915456	4.82731	0.749499	0	0.0569002	-2.16507	5.05709	0.911516	0	0.204446	-0.000301197	4.33823	0.912124	0
	0.0982575	4.76049	0.823693	0	0.0645779	-2.10472	4.98386	0.972162	0	0.185634	-0.000233103	4.38198	0.920954	0
	0.0789569	4.88397	0.88963	0	0.064314	-0.91507	4.98108	0.939409	0	0.119688	-0.000108664	4.70752	0.926313	0
	0.115676	4.65563	0.802998	0	0.076009	-2.47886	4.9187	0.947849	0	0.233979	-0.000315611	4.14314	0.926342	0
	0.0647425	4.97564	0.742101	0	0.038036	-1.66895	5.15276	0.929598	0	0.128724	-0.000170691	4.69847	0.84901	0
	0.0868385	4.84471	0.734343	0	0.0480371	-2.42479	5.10205	0.948355	0	0.189535	-0.000273975	4.39984	0.881926	0
	0.0905312	4.81433	0.773095	0	0.0676149	-1.4321	4.96631	0.851922	0	0.195221	-0.000279292	4.36082	0.9222	0
	0.0721751	4.93614	0.773048	0	0.0463161	-1.61599	5.10764	0.924225	0	0.150811	-0.000209785	4.59549	0.906619	0
	0.103651	4.70561	0.938882	0	0.0913536	-0.768495	4.78717	0.96073	0	0.157539	-0.000143763	4.47217	0.97819	0
	0.0679277	4.95022	0.743259	0	0.0393957	-1.78303	5.13945	0.937252	0	0.133399	-0.000174665	4.6666	0.845427	0
	0.090438	4.81976	0.846318	0	0.0707399	-1.23098	4.9504	0.910994	0	0.181481	-0.000242886	4.42536	0.972538	0
	0.119992	4.60417	0.856533	0	0.0964842	-1.46907	4.76008	0.909855	0	0.217141	-0.000259175	4.18333	0.941141	0
	0.0788405	4.879	0.802711	0	0.0522195	-1.66361	5.05556	0.943434	0	0.136442	-0.000153671	4.62947	0.867829	0
	0.0503567	5.09473	0.583654	0	0.017734	-2.03867	5.31109	0.904905	0	0.131872	-0.000217468	4.74161	0.789285	0
	0.0732775	4.90531	0.882004	0	0.0586661	-0.9131	5.00222	0.938822	0	0.0794149	-1.63734e-05	4.87873	0.882982	0
	0.0672063	4.97271	0.752488	0	0.0430338	-1.5106	5.13302	0.900698	0	0.134564	-0.000179699	4.68091	0.863791	0
	0.0880192	4.82369	0.847746	0	0.0681888	-1.23925	4.9552	0.916891	0	0.170852	-0.000220983	4.46485	0.959153	0
	0.0628346	4.99797	0.726638	0	0.0385788	-1.5158	5.15884	0.889482	0	0.139406	-0.000204277	4.66627	0.880903	0
	0.090749	4.82626	0.68993	0	0.045461	-2.83016	5.12662	0.934091	0	0.218435	-0.000340643	4.27313	0.879798	0
	0.0398156	5.16084	0.692266	0	0.0197594	-1.25336	5.29385	0.941259	0	0.0818541	-0.000112151	4.97873	0.805106	0
	0.0612036	5.00223	0.719757	0	0.0323668	-1.80208	5.19348	0.950115	0	0.1242	-0.000168062	4.72933	0.831646	0
	0.142511	4.45434	0.92621	0	0.125386	-1.07021	4.56792	0.948315	0	0.240317	-0.000260927	4.03065	0.992804	0
	0.102237	4.73369	0.828111	0	0.0681281	-2.13157	4.95991	0.970096	0	0.182938	-0.000215295	4.3841	0.906039	0
	0.0668666	4.97387	0.876341	0	0.0524883	-0.898537	5.06923	0.941672	0	0.115565	-0.000129917	4.76291	0.946996	0
	0.0522184	5.09208	0.561649	0	0.0182423	-2.12325	5.31741	0.873005	0	0.149833	-0.000260417	4.66921	0.814915	0
	0.0983222	4.75414	0.769622	0	0.0594116	-2.43161	5.0122	0.950055	0	0.193923	-0.000255046	4.34	0.87717	0
	0.0828969	4.86562	0.652817	0	0.0402681	-2.66398	5.14834	0.896172	0	0.204247	-0.000323738	4.33993	0.845577	0
	0.0817766	4.85941	0.872733	0	0.0616453	-1.25805	4.99292	0.957107	0	0.130239	-0.000129289	4.64947	0.919927	0
	0.068414	4.96917	0.778749	0	0.0433114	-1.56872	5.13565	0.937842	0	0.142911	-0.000198743	4.64645	0.913169	0
	0.0919288	4.79799	0.896332	0	0.0700455	-1.36754	4.94312	0.977593	0	0.153361	-0.00016389	4.53186	0.95754	0
	0.10712	4.68	0.819987	0	0.0712114	-2.24401	4.91815	0.961822	0	0.194224	-0.000232377	4.30266	0.901658	0
	0.0919446	4.81002	0.837534	0	0.0668588	-1.56766	4.9764	0.936012	0	0.175578	-0.000223118	4.44773	0.940756	0
	0.0920824	4.82208	0.737243	0	0.0544138	-2.354	5.07191	0.920737	0	0.206436	-0.000305074	4.32671	0.899243	0
	0.0803984	4.88197	0.658463	0	0.0316755	-3.04481	5.20511	0.982946	0	0.160753	-0.000214371	4.53388	0.755348	0
	0.0627828	4.98892	0.772412	0	0.0366487	-1.63318	5.16224	0.970775	0	0.108686	-0.000122462	4.79006	0.83516	0
	0.0971658	4.74681	0.886415	0	0.0742446	-1.4324	4.89882	0.965392	0	0.159871	-0.000167286	4.47517	0.942988	0
	0.0682282	4.96851	0.775787	0	0.0478615	-1.27276	5.10358	0.883869	0	0.144722	-0.000204071	4.63714	0.917119	0
	0.0604923	5.01205	0.801386	0	0.0384333	-1.37852	5.15834	0.963258	0	0.115694	-0.000147269	4.77291	0.900758	0
	0.0792719	4.89282	0.700811	0	0.0451111	-2.13479	5.11938	0.892302	0	0.183793	-0.000278843	4.44004	0.872457	0
	0.108838	4.6808	0.868183	0	0.0833523	-1.59268	4.84982	0.944449	0	0.198437	-0.000239032	4.29266	0.956712	0
	0.123104	4.56712	0.873409	0	0.0934811	-1.8512	4.76358	0.954249	0	0.223197	-0.00026703	4.13352	0.960387	0
	0.0893199	4.83479	0.767163	0	0.0598116	-1.84404	5.0305	0.896322	0	0.204766	-0.000307988	4.33468	0.948417	0
	0.0906679	4.80462	0.860578	0	0.0707902	-1.2422	4.93645	0.927177	0	0.161821	-0.000189823	4.49639	0.940663	0
	0.0621569	4.98577	0.939774	0	0.0543036	-0.490774	5.03785	0.964537	0	0.064008	-4.93833e-06	4.97775	0.939905	0
	0.0779322	4.90223	0.740859	0	0.0418893	-2.25241	5.14127	0.970342	0	0.161618	-0.000223259	4.5397	0.865474	0
	0.0679925	4.96765	0.847448	0	0.050704	-1.0804	5.08231	0.934599	0	0.132341	-0.000171671	4.68889	0.960007	0
	0.0957944	4.78745	0.816849	0	0.0710446	-1.54667	4.95159	0.90345	0	0.194769	-0.000264046	4.35869	0.944732	0
	0.0643103	4.99871	0.669028	0	0.0316947	-2.03823	5.21502	0.912514	0	0.153937	-0.000239108	4.61045	0.850033	0
	0.0811249	4.85259	0.909092	0	0.0650175	-1.00659	4.95942	0.967174	0	0.12403	-0.000114464	4.66672	0.948452	0
	0.0564438	5.05668	0.662176	0	0.0256029	-1.92732	5.26122	0.936133	0	0.137793	-0.000217023	4.70428	0.85237	0
	0.0723404	4.91514	0.712538	0	0.0383815	-2.12217	5.14036	0.939115	0	0.151104	-0.000210127	4.57394	0.835505	0
	0.0737774	4.93861	0.782422	0	0.0479161	-1.61613	5.11013	0.9294	0	0.159592	-0.000228936	4.56687	0.934951	0
	0.0438464	5.11337	0.744361	0	0.0258157	-1.12678	5.23295	0.931383	0	0.0522294	-2.23644e-05	5.07705	0.748651	0
	0.0945958	4.79157	0.821713	0	0.0641454	-1.90292	4.99352	0.953538	0	0.176417	-0.000218283	4.43712	0.913772	0
	0.0621524	5.00373	0.697126	0	0.0321164	-1.87702	5.20293	0.930386	0	0.125153	-0.000168073	4.73081	0.80244	0
	0.103472	4.71295	0.829073	0	0.0728602	-1.91303	4.91597	0.942653	0	0.197804	-0.000251658	4.30431	0.931687	0
	0.0379645	5.15938	0.544664	0	0.00903188	-1.80807	5.35126	0.934326	0	0.0801383	-0.000112512	4.97668	0.642218	0
	0.0809543	4.86697	0.769468	0	0.0581287	-1.42642	5.01836	0.86575	0	0.165061	-0.000224381	4.50262	0.891184	0
	0.0919275	4.80461	0.843275	0	0.0666085	-1.58224	4.97253	0.944217	0	0.172323	-0.00021448	4.45634	0.939751	0
	0.0840543	4.83016	0.854546	0	0.059977	-1.50464	4.98984	0.964712	0	0.136198	-0.000139109	4.60427	0.905059	0
	0.102463	4.73326	0.819866	0	0.0642001	-2.39115	4.98702	0.992831	0	0.171759	-0.000184867	4.43307	0.877163	0
	0.0984143	4.74932	0.910365	0	0.0806897	-1.10765	4.86687	0.958479	0	0.164805	-0.000177119	4.46172	0.97368	0
	0.0568684	5.05952	0.746583	0	0.03621	-1.29099	5.19652	0.896333	0	0.12715	-0.000187497	4.75506	0.909195	0
	0.0799785	4.90645	0.714378	0	0.0489006	-1.94213	5.11257	0.876401	0	0.19396	-0.000304082	4.41268	0.915512	0
	0.127902	4.57371	0.626868	0	0.0434942	-5.27482	5.13351	0.982555	0	0.29016	-0.000432875	3.87081	0.770056	0
	0.051188	5.07968	0.638678	0	0.018095	-2.06806	5.29916	0.989027	0	0.110205	-0.000157446	4.82402	0.761184	0
	0.0720933	4.9219	0.780078	0	0.0424333	-1.85352	5.11861	0.976234	0	0.121349	-0.000131405	4.70853	0.835679	0
	0.0498255	5.07164	0.670242	0	0.024615	-1.57547	5.23884	0.913183	0	0.0948011	-0.000119987	4.8768	0.751657	0
	0.0876623	4.82205	0.791807	0	0.0554521	-2.01289	5.03567	0.953981	0	0.176094	-0.00023592	4.43897	0.910355	0
	0.0588919	5.01685	0.572389	0	0.0145001	-2.77415	5.31126	0.974828	0	0.126823	-0.000181227	4.72257	0.682275	0
	0.0638942	4.99177	0.818839	0	0.0493585	-0.908374	5.08818	0.886887	0	0.130352	-0.000177298	4.70388	0.94864	0
	0.10237	4.72579	0.82225	0	0.0666989	-2.22917	4.96236	0.975025	0	0.187633	-0.000227465	4.35643	0.907981	0
	0.059159	5.04612	0.741166	0	0.040608	-1.15929	5.16915	0.854402	0	0.141311	-0.000219166	4.69024	0.940404	0
	0.0792603	4.88888	0.811875	0	0.0583297	-1.308	5.02769	0.901602	0	0.162767	-0.000222781	4.52713	0.943688	0
	0.101421	4.74881	0.765518	0	0.0638861	-2.34565	4.99775	0.924388	0	0.209147	-0.000287391	4.28214	0.891694	0
	0.0776323	4.91121	0.790279	0	0.0554472	-1.3864	5.05835	0.891706	0	0.168578	-0.000242625	4.51724	0.946373	0
	0.0852	4.82913	0.862947	0	0.0649874	-1.26314	4.96318	0.940673	0	0.146179	-0.000162681	4.56497	0.930227	0
	0.0484785	5.08396	0.836079	0	0.0338225	-0.915886	5.18116	0.955367	0	0.0766847	-7.52488e-05	4.96177	0.879699	0
	0.0605788	5.00561	0.796572	0	0.0423838	-1.13705	5.12628	0.90884	0	0.108321	-0.000127367	4.79879	0.871305	0
	0.0731077	4.92275	0.80912	0	0.0487206	-1.52401	5.08449	0.947808	0	0.13583	-0.000167332	4.65104	0.898378	0
	0.0628092	5.01407	0.634644	0	0.04088	-1.37041	5.15951	0.752991	0	0.162244	-0.000265272	4.58333	0.849727	0
	0.0806057	4.87904	0.829819	0	0.0643417	-1.01637	4.9869	0.884517	0	0.16461	-0.000224108	4.51513	0.961841	0
	0.0685163	4.93695	0.803761	0	0.0518053	-1.04431	5.04778	0.880099	0	0.110708	-0.000112558	4.75418	0.850593	0
	0.11002	4.65559	0.927599	0	0.0956103	-0.900467	4.75116	0.953838	0	0.168556	-0.000156165	4.40201	0.968234	0
	0.0596118	5.00754	0.83745	0	0.0407273	-1.18014	5.13279	0.967853	0	0.0966055	-9.86922e-05	4.84729	0.886986	0
	0.0801204	4.87611	0.869549	0	0.0675252	-0.787099	4.95965	0.904774	0	0.147066	-0.000178598	4.58611	0.960767	0
	0.0430693	5.11078	0.777938	0	0.0292551	-0.863282	5.2024	0.901906	0	0.0631015	-5.34422e-05	5.024	0.804111	0
	0.0638067	4.98433	0.742406	0	0.04881	-0.937181	5.08379	0.808088	0	0.126977	-0.000168527	4.71067	0.849722	0
	0.0556862	5.04507	0.799013	0	0.0365583	-1.19535	5.17193	0.943598	0	0.0945009	-0.00010355	4.87692	0.858208	0
	0.0638012	4.99854	0.811342	0	0.047781	-1.00114	5.10479	0.892803	0	0.135156	-0.000190361	4.68943	0.958481	0
	0.0779279	4.89404	0.822547	0	0.0567619	-1.32271	5.03441	0.918441	0	0.151973	-0.000197538	4.57328	0.932617	0
	0.0538332	5.06179	0.741851	0	0.0310684	-1.42262	5.21277	0.937829	0	0.110762	-0.000151874	4.81518	0.863129	0
	0.112347	4.64873	0.86511	0	0.0840384	-1.76904	4.83647	0.952549	0	0.200763	-0.00023588	4.26571	0.946056	0
	0.0735473	4.92768	0.800285	0	0.0521758	-1.33556	5.06942	0.906278	0	0.154373	-0.000215628	4.57755	0.940792	0
	0.0904965	4.8048	0.907416	0	0.0850689	-0.339184	4.8408	0.912858	0	0.152775	-0.000166147	4.53501	0.973004	0
	0.0991276	4.75056	0.843954	0	0.069752	-1.83575	4.94538	0.959934	0	0.183648	-0.000225485	4.38442	0.935963	0
	0.0956804	4.7596	0.930314	0	0.0838197	-0.741207	4.83826	0.953924	0	0.127641	-8.52658e-05	4.62114	0.946588	0
	0.104511	4.72181	0.805239	0	0.0704831	-2.1265	4.94749	0.937192	0	0.213298	-0.000290221	4.25055	0.933062	0
	0.109194	4.68283	0.926447	0	0.091063	-1.13304	4.80308	0.968222	0	0.170987	-0.000164852	4.41515	0.972232	0
	0.0579193	5.03209	0.708486	0	0.0374265	-1.28065	5.168	0.843881	0	0.133312	-0.000201133	4.70549	0.878032	0
	0.101615	4.73009	0.879403	0	0.0749557	-1.66598	4.9069	0.975393	0	0.170926	-0.00018491	4.42984	0.941885	0
	0.110536	4.69396	0.811024	0	0.0788665	-1.97909	4.90399	0.915619	0	0.231932	-0.000323861	4.16808	0.953246	0
	0.0830793	4.87872	0.775143	0	0.0522708	-1.9253	5.08304	0.9366	0	0.182832	-0.000266121	4.44659	0.935311	0
	0.0936117	4.78232	0.81154	0	0.0601281	-2.09247	5.00439	0.96976	0	0.166675	-0.00019492	4.46581	0.886277	0
	0.0826384	4.86534	0.779167	0	0.0568629	-1.61077	5.03629	0.897026	0	0.163641	-0.0002161	4.51444	0.889711	0
	0.105302	4.72695	0.80283	0	0.0648186	-2.52993	4.99544	0.981417	0	0.197409	-0.000245723	4.32795	0.894704	0
	0.101259	4.74431	0.905865	0	0.0809783	-1.26736	4.87882	0.964723	0	0.170835	-0.000185616	4.44291	0.971144	0
	0.113947	4.63897	0.934816	0	0.0986608	-0.955274	4.74035	0.962541	0	0.182006	-0.000181569	4.34414	0.986144	0
	0.117225	4.64195	0.813897	0	0.0785767	-2.4152	4.89827	0.950404	0	0.237484	-0.000320829	4.12099	0.93964	0
	0.0853036	4.8425	0.842138	0	0.0611691	-1.50822	5.00257	0.948198	0	0.151126	-0.000175603	4.55736	0.918013	0
	0.107838	4.69072	0.839824	0	0.0844531	-1.46138	4.84582	0.903461	0	0.211557	-0.000276702	4.24142	0.954806	0
	0.0833463	4.86461	0.752909	0	0.0512474	-2.00593	5.07749	0.920926	0	0.177227	-0.000250455	4.45792	0.891258	0
	0.0990762	4.71528	0.906889	0	0.0770788	-1.37467	4.86117	0.978803	0	0.144391	-0.000120891	4.51898	0.936409	0
	0.079595	4.88251	0.861929	0	0.0649216	-0.916972	4.97982	0.9096	0	0.149845	-0.000187414	4.57819	0.962264	0
	0.114808	4.64006	0.830468	0	0.0802414	-2.16015	4.86931	0.948048	0	0.218786	-0.000277395	4.18963	0.931984	0
	0.0977538	4.73839	0.861594	0	0.0808149	-1.05855	4.85073	0.903825	0	0.162258	-0.000172086	4.45896	0.919007	0
	0.0838298	4.86009	0.732173	0	0.0509037	-2.05763	5.07846	0.901498	0	0.177336	-0.000249458	4.45502	0.864307	0
	0.0729398	4.94783	0.700202	0	0.0472665	-1.60438	5.1181	0.832737	0	0.175125	-0.000272611	4.50517	0.891415	0
	0.0452044	5.12428	0.564444	0	0.0159105	-1.83065	5.31857	0.875279	0	0.115257	-0.000186888	4.82082	0.748722	0
	0.0644261	4.97795	0.683233	0	0.0321827	-2.01497	5.1918	0.926225	0	0.141862	-0.000206583	4.6425	0.824676	0
	0.0643524	5.00026	0.718445	0	0.0387258	-1.60147	5.17022	0.888792	0	0.146846	-0.000220078	4.6429	0.885679	0
	0.0672031	4.98766	0.774911	0	0.0454781	-1.35765	5.13175	0.900216	0	0.148828	-0.000217759	4.63407	0.938435	0
	0.13018	4.532	0.757372	0	0.0716587	-3.65711	4.92012	0.980481	0	0.241728	-0.000297591	4.04878	0.840725	0
	0.0702291	4.96879	0.667317	0	0.0379113	-2.01961	5.18312	0.872199	0	0.182829	-0.000300395	4.48101	0.898533	0
	0.111147	4.67565	0.827602	0	0.0765761	-2.16042	4.90493	0.952136	0	0.209544	-0.000262506	4.2494	0.924501	0
	0.0719814	4.93013	0.785764	0	0.051949	-1.25187	5.06299	0.881689	0	0.13974	-0.000180768	4.6366	0.889079	0
	0.10119	4.73095	0.816135	0	0.0658817	-2.20649	4.96512	0.968158	0	0.193932	-0.00024742	4.32919	0.91817	0
	0.096284	4.76968	0.890332	0	0.0732972	-1.4365	4.92214	0.9715	0	0.16175	-0.00017465	4.48609	0.9532	0
	0.0711955	4.92369	0.789609	0	0.0469917	-1.51255	5.08422	0.929788	0	0.140623	-0.00018522	4.62293	0.900556	0
	0.0669179	4.97998	0.757517	0	0.0461679	-1.29672	5.1176	0.870851	0	0.136755	-0.000186313	4.67745	0.878351	0
	0.109569	4.68552	0.878789	0	0.0921204	-1.09042	4.80125	0.915303	0	0.208132	-0.000262947	4.25855	0.984841	0
	0.0617073	5.01204	0.66717	0	0.0269281	-2.17343	5.2427	0.958157	0	0.141645	-0.000213258	4.66575	0.825447	0
	0.129374	4.531	0.910691	0	0.112351	-1.06379	4.64389	0.936688	0	0.219504	-0.00024045	4.14055	0.978092	0
	0.0702297	4.95941	0.819518	0	0.04895	-1.32982	5.10054	0.936938	0	0.137403	-0.000179206	4.66841	0.930557	0
	0.083233	4.84954	0.833783	0	0.0572677	-1.62263	5.02174	0.959943	0	0.144037	-0.000162215	4.58613	0.901407	0
	0.0761158	4.90939	0.86161	0	0.0598144	-1.01872	5.01751	0.925347	0	0.142868	-0.000178082	4.62023	0.960702	0
	0.0771811	4.89534	0.682579	0	0.0429859	-2.13694	5.12213	0.878534	0	0.167725	-0.000241555	4.50311	0.817749	0
	0.091246	4.78532	0.919584	0	0.0781369	-0.819221	4.87226	0.950798	0	0.139113	-0.000127699	4.57796	0.958767	0
	0.0918829	4.81553	0.821439	0	0.0631884	-1.79319	5.00584	0.945981	0	0.184598	-0.000247347	4.41389	0.944487	0
	0.0811565	4.87097	0.842407	0	0.0585868	-1.41044	5.02066	0.945108	0	0.153677	-0.000193472	4.55681	0.942798	0
	0.0891112	4.81539	0.790137	0	0.0574207	-1.98041	5.02557	0.94256	0	0.176802	-0.000233943	4.43551	0.903065	0
	0.114521	4.63013	0.894576	0	0.0906226	-1.49345	4.78863	0.957514	0	0.187029	-0.000193438	4.31603	0.949594	0
	0.0826933	4.85055	0.793214	0	0.0507152	-1.99838	5.06263	0.971548	0	0.146447	-0.000170082	4.57437	0.864562	0
	0.0974188	4.7735	0.758299	0	0.0597275	-2.35542	5.02348	0.928937	0	0.210891	-0.000302723	4.28194	0.906507	0
	0.0717836	4.94408	0.794338	0	0.0526363	-1.19656	5.07107	0.883816	0	0.151933	-0.000213824	4.59688	0.937954	0
	0.0674049	4.96229	0.759654	0	0.0394344	-1.74795	5.14779	0.95365	0	0.11767	-0.000134097	4.74454	0.823753	0
	0.0989547	4.77292	0.802755	0	0.0663244	-2.03914	4.98933	0.937438	0	0.198554	-0.000265712	4.34146	0.922438	0
	0.111925	4.65569	0.876119	0	0.0819149	-1.8754	4.85472	0.975789	0	0.183569	-0.000191132	4.34533	0.931158	0
	0.0753855	4.91301	0.796828	0	0.0523016	-1.44256	5.06611	0.913274	0	0.146757	-0.000190405	4.60383	0.902735	0
	0.10445	4.70655	0.940608	0	0.0943049	-0.633961	4.77383	0.955332	0	0.165204	-0.000162083	4.44336	0.989654	0
	0.0982152	4.75898	0.840774	0	0.0688797	-1.83325	4.95353	0.958042	0	0.184318	-0.000229705	4.38598	0.937406	0
	0.106035	4.71165	0.829071	0	0.0730992	-2.05823	4.93008	0.953507	0	0.208888	-0.000274394	4.26609	0.944406	0
	0.0526111	5.0841	0.612513	0	0.0203469	-2.01627	5.29808	0.92039	0	0.137122	-0.00022546	4.718	0.825435	0
	0.0895059	4.80999	0.833485	0	0.0653474	-1.50972	4.97021	0.929504	0	0.163118	-0.000196384	4.4911	0.918319	0
	0.100132	4.75281	0.791307	0	0.0635669	-2.28503	4.99532	0.951553	0	0.207772	-0.000287163	4.28652	0.924672	0
	0.0728561	4.92263	0.799975	0	0.0537497	-1.194	5.04935	0.887229	0	0.134957	-0.000165674	4.65361	0.887138	0
	0.0577292	5.02602	0.77721	0	0.0334796	-1.51541	5.18685	0.980083	0	0.100925	-0.000115238	4.8389	0.843218	0
	0.062284	5.0177	0.733071	0	0.0359814	-1.64371	5.19215	0.926259	0	0.137352	-0.000200267	4.69251	0.885599	0
	0.103601	4.72596	0.843857	0	0.074044	-1.84707	4.92198	0.951819	0	0.194505	-0.000242515	4.33216	0.941005	0
	0.107103	4.7115	0.809816	0	0.067338	-2.48501	4.97523	0.978865	0	0.199577	-0.000246702	4.31091	0.900235	0
	0.0819157	4.88543	0.787057	0	0.0505401	-1.96074	5.09352	0.960955	0	0.164103	-0.000219261	4.52939	0.903703	0
	0.116761	4.65212	0.723071	0	0.0631732	-3.34885	5.00753	0.944032	0	0.266889	-0.000400512	4.00178	0.8923	0
	0.102088	4.73604	0.833468	0	0.0764098	-1.60471	4.90634	0.91743	0	0.195443	-0.000249053	4.33163	0.937226	0
	0.0586857	5.04907	0.477004	0	0.00244479	-3.51463	5.42207	0.962552	0	0.179734	-0.000322935	4.52469	0.730549	0
	0.0603363	4.99587	0.885599	0	0.0510222	-0.582059	5.05764	0.920217	0	0.0690227	-2.31739e-05	4.95824	0.888497	0
	0.10571	4.70725	0.817991	0	0.0801691	-1.59612	4.87664	0.894294	0	0.208979	-0.000275502	4.25989	0.933311	0
	0.0798695	4.8949	0.68361	0	0.0494966	-1.89808	5.09633	0.83269	0	0.198216	-0.000315726	4.38222	0.889849	0
	0.0577671	5.05023	0.634855	0	0.0315086	-1.64096	5.22438	0.825585	0	0.162164	-0.000278512	4.59799	0.905185	0
	0.0839433	4.84533	0.761921	0	0.0546377	-1.83137	5.03969	0.903982	0	0.164702	-0.000215449	4.49549	0.866291	0
	0.0553017	5.02616	0.79752	0	0.0361331	-1.19789	5.15329	0.944266	0	0.0591486	-1.0263e-05	5.0095	0.79813	0
	0.0741833	4.91791	0.802442	0	0.0495653	-1.53844	5.08118	0.938671	0	0.146527	-0.000192999	4.60452	0.915199	0
	0.082015	4.84795	0.900121	0	0.0641333	-1.11747	4.96655	0.969044	0	0.12156	-0.000105499	4.67664	0.932627	0
	0.128181	4.55326	0.804034	0	0.0852141	-2.68513	4.83823	0.943101	0	0.24966	-0.000324082	4.02702	0.911103	0
	0.0881017	4.83546	0.805533	0	0.0670707	-1.31428	4.97494	0.878955	0	0.179967	-0.000245078	4.4375	0.933817	0
	0.0636188	4.9899	0.761674	0	0.0391216	-1.53089	5.15237	0.931595	0	0.125355	-0.000164702	4.72246	0.867718	0
	0.094181	4.7638	0.839114	0	0.0625391	-1.97737	4.97366	0.98486	0	0.157858	-0.000169877	4.48796	0.897725	0
	0.0929314	4.80392	0.797687	0	0.0698716	-1.44107	4.95686	0.875987	0	0.198917	-0.00028275	4.34479	0.947661	0
	0.0702964	4.96253	0.709503	0	0.0374852	-2.05045	5.18014	0.932857	0	0.168129	-0.000261	4.53872	0.90098	0
	0.0749286	4.93265	0.802136	0	0.0553533	-1.22331	5.06248	0.888995	0	0.157447	-0.000220143	4.57518	0.94352	0
	0.0495939	5.07163	0.598563	0	0.0193329	-1.89108	5.27232	0.896912	0	0.101023	-0.000137204	4.84884	0.692916	0
	0.0847187	4.85096	0.632373	0	0.0299603	-3.42198	5.21413	0.979135	0	0.189694	-0.000280053	4.39621	0.770767	0
	0.0398025	5.14205	0.879226	0	0.0337328	-0.379311	5.18231	0.912781	0	0.0564321	-4.43646e-05	5.07001	0.90317	0
	0.141105	4.46622	0.854802	0	0.104334	-2.29796	4.7101	0.946924	0	0.261956	-0.000322406	3.9427	0.948788	0
	0.101771	4.72542	0.843793	0	0.079887	-1.3676	4.87056	0.906701	0	0.196536	-0.000252815	4.3149	0.952487	0
	0.0452679	5.11212	0.670618	0	0.0212563	-1.50054	5.27137	0.934327	0	0.0878404	-0.000113575	4.9277	0.758637	0
	0.0901837	4.79723	0.913176	0	0.0748554	-0.957902	4.89889	0.956278	0	0.133687	-0.000116059	4.60877	0.946182	0
	0.0789609	4.89205	0.665417	0	0.038815	-2.50881	5.15831	0.908637	0	0.177177	-0.000262023	4.46658	0.812064	0
	0.078287	4.8991	0.734875	0	0.051262	-1.68885	5.07834	0.869078	0	0.158802	-0.000214799	4.55032	0.848942	0
	0.0561149	5.06687	0.575333	0	0.016719	-2.46194	5.32815	0.936331	0	0.153829	-0.000260682	4.64357	0.80526	0
	0.0783905	4.91082	0.667263	0	0.0323934	-2.87447	5.21588	0.978768	0	0.173684	-0.000254226	4.49801	0.80829	0
	0.0880555	4.82533	0.850463	0	0.065292	-1.42255	4.9763	0.940727	0	0.168277	-0.000214016	4.47781	0.95559	0
	0.120159	4.61176	0.82519	0	0.0936213	-1.65839	4.78776	0.889962	0	0.237474	-0.000312975	4.10355	0.941397	0
	0.0827729	4.86473	0.873449	0	0.0624345	-1.27099	4.99961	0.95759	0	0.140976	-0.000155274	4.61259	0.939263	0
	0.0638088	4.97039	0.900572	0	0.0496865	-0.882537	5.06405	0.971551	0	0.0968819	-8.82328e-05	4.82711	0.938052	0
	0.0983957	4.75121	0.738897	0	0.0542065	-2.76149	5.04428	0.956183	0	0.194453	-0.000256262	4.33509	0.842931	0
	0.10384	4.70806	0.816409	0	0.0714802	-2.02224	4.92267	0.939698	0	0.18808	-0.000224736	4.34313	0.897362	0
	0.114082	4.63698	0.877851	0	0.0887244	-1.58465	4.80516	0.947614	0	0.195951	-0.000218411	4.28233	0.946648	0
	0.062949	4.99387	0.843345	0	0.050972	-0.748476	5.0733	0.892945	0	0.100927	-0.000101318	4.82935	0.890565	0
	0.0484547	5.10513	0.617113	0	0.0211212	-1.70814	5.28641	0.886665	0	0.126101	-0.000207145	4.76877	0.830731	0
	0.0747593	4.92239	0.819823	0	0.0524661	-1.39315	5.07024	0.933818	0	0.149451	-0.000199265	4.59882	0.940371	0
	0.0662894	4.99131	0.698287	0	0.0361312	-1.88466	5.19132	0.908392	0	0.158502	-0.000246006	4.59185	0.886578	0
	0.0691744	4.97265	0.584919	0	0.0185547	-3.16334	5.30837	0.977202	0	0.169577	-0.000267856	4.53771	0.755041	0
	0.0447356	5.11147	0.700043	0	0.0229794	-1.3596	5.25576	0.936883	0	0.0806082	-9.57012e-05	4.95607	0.767934	0
	0.0680004	4.94875	0.875447	0	0.0494955	-1.15642	5.07148	0.977879	0	0.0962331	-7.53195e-05	4.82644	0.898994	0
	0.0796532	4.86189	0.8565	0	0.0549963	-1.54087	5.02542	0.984235	0	0.122541	-0.000114418	4.6761	0.894906	0
	0.0908108	4.80376	0.852194	0	0.0729231	-1.11785	4.92239	0.905807	0	0.175469	-0.000225851	4.43702	0.962212	0
	0.0640228	4.98943	0.629475	0	0.0246363	-2.46136	5.25065	0.947545	0	0.13372	-0.000185938	4.68751	0.738076	0
	0.0775234	4.90682	0.81042	0	0.0555204	-1.37502	5.05275	0.913098	0	0.154566	-0.000205536	4.57307	0.928404	0
	0.111085	4.65578	0.873053	0	0.0784974	-2.03645	4.8719	0.990769	0	0.177292	-0.000176628	4.36897	0.92079	0
	0.0567523	5.04717	0.589622	0	0.0192932	-2.34091	5.2956	0.924262	0	0.140802	-0.00022423	4.68306	0.767347	0
	0.0809822	4.87928	0.727606	0	0.0420751	-2.4314	5.13732	0.96858	0	0.161268	-0.000214187	4.53148	0.833055	0
	0.0991162	4.73335	0.928345	0	0.0797727	-1.20882	4.86164	0.985706	0	0.147034	-0.000127835	4.52578	0.962044	0
	0.0669093	4.9699	0.827063	0	0.0490499	-1.11608	5.08835	0.920349	0	0.1305	-0.000169647	4.69443	0.937787	0
	0.056813	5.07261	0.520737	0	0.0184139	-2.39965	5.32728	0.827954	0	0.183863	-0.000338945	4.52223	0.836698	0
	0.0916254	4.81309	0.754039	0	0.0568858	-2.17096	5.04349	0.917586	0	0.201543	-0.000293241	4.33693	0.909599	0
	0.0741354	4.90943	0.760875	0	0.0463075	-1.73903	5.09398	0.922915	0	0.141584	-0.000179941	4.61724	0.854688	0
	0.0667052	4.98473	0.708776	0	0.0370221	-1.85497	5.18159	0.913835	0	0.15623	-0.000238834	4.59691	0.888001	0
	0.0872561	4.82078	0.891628	0	0.069895	-1.08494	4.93592	0.948826	0	0.140844	-0.000142962	4.58864	0.943311	0
	0.103395	4.70549	0.908352	0	0.0789713	-1.52629	4.86747	0.989494	0	0.154912	-0.000137438	4.48232	0.943339	0
	0.0982437	4.73896	0.8476	0	0.0718003	-1.65251	4.91433	0.944732	0	0.177993	-0.000212756	4.39348	0.931745	0
	0.0837731	4.85701	0.846807	0	0.0645371	-1.2021	4.98459	0.918447	0	0.156287	-0.000193455	4.54288	0.941813	0
	0.0968078	4.77906	0.722069	0	0.0509125	-2.8681	5.08344	0.955692	0	0.21429	-0.000313422	4.27013	0.874207	0
	0.09285	4.78109	0.85881	0	0.0642264	-1.78876	4.97092	0.985904	0	0.151764	-0.000157171	4.52587	0.911849	0
	0.0887973	4.80746	0.859741	0	0.0654834	-1.45694	4.96208	0.953721	0	0.138179	-0.000131741	4.59354	0.900807	0
	0.0696889	4.94473	0.795391	0	0.0438189	-1.61668	5.11631	0.961383	0	0.133931	-0.000171386	4.66644	0.895925	0
	0.0735684	4.90723	0.872022	0	0.0542415	-1.20778	5.03541	0.96745	0	0.0994478	-6.90416e-05	4.79512	0.888923	0
	0.110234	4.66844	0.738995	0	0.0644312	-2.86231	4.97221	0.928157	0	0.227927	-0.000313984	4.1586	0.861976	0
	0.0774246	4.89788	0.826794	0	0.0509979	-1.65147	5.07314	0.974663	0	0.138905	-0.000164019	4.63154	0.905491	0
	0.101961	4.74185	0.814526	0	0.0682621	-2.10593	4.96535	0.951769	0	0.190246	-0.000235529	4.3594	0.905965	0
	0.0794459	4.86506	0.775297	0	0.0463895	-2.06577	5.0843	0.974252	0	0.137303	-0.000154352	4.61443	0.837802	0
	0.0889446	4.82987	0.840879	0	0.0664919	-1.40312	4.97878	0.926168	0	0.173314	-0.000225082	4.46438	0.953045	0
	0.0669103	4.96813	0.68504	0	0.0325547	-2.14696	5.19598	0.939736	0	0.143495	-0.000204313	4.63636	0.814692	0
	0.084945	4.83008	0.880889	0	0.0631899	-1.35952	4.97436	0.972731	0	0.138315	-0.00014238	4.59888	0.93426	0
	0.100617	4.74176	0.875819	0	0.0840971	-1.03239	4.85132	0.914453	0	0.189161	-0.000236217	4.35819	0.977204	0
	0.085935	4.85094	0.840718	0	0.0603791	-1.59705	5.02044	0.957022	0	0.168187	-0.000219433	4.49463	0.954778	0
	0.0647521	4.9763	0.793762	0	0.0428501	-1.36871	5.12155	0.933364	0	0.122647	-0.000154452	4.7255	0.888457	0
	0.0778632	4.90082	0.804738	0	0.0487958	-1.81649	5.0936	0.974414	0	0.149541	-0.000191222	4.59031	0.906186	0
	0.057954	5.03412	0.660813	0	0.0245464	-2.08772	5.25568	0.960222	0	0.126116	-0.000181843	4.73884	0.792287	0
	0.0903396	4.80559	0.860373	0	0.0661313	-1.51283	4.96615	0.958143	0	0.145091	-0.000146067	4.56841	0.908976	0
	0.0960434	4.76739	0.870447	0	0.0711801	-1.55377	4.93228	0.963078	0	0.168588	-0.000193535	4.45312	0.945725	0
	0.0947592	4.79265	0.780274	0	0.0575351	-2.32622	5.03952	0.96077	0	0.193887	-0.000264453	4.36323	0.905288	0
	0.0756064	4.90204	0.822856	0	0.0566441	-1.185	5.0278	0.90529	0	0.131846	-0.000150037	4.65841	0.891953	0
	0.0987726	4.77552	0.900167	0	0.0847541	-0.876048	4.86849	0.929998	0	0.178661	-0.000213129	4.42944	0.988915	0
	0.08807	4.81172	0.828609	0	0.0643776	-1.48059	4.96885	0.923469	0	0.168527	-0.000214643	4.46318	0.93157	0
	0.016459	5.28566	0.405717	0	0.0010502	-0.962931	5.38786	0.804467	0	0.0217229	-1.4043e-05	5.26286	0.412227	0
	0.089394	4.84301	0.628116	0	0.0326697	-3.54484	5.21921	0.962223	0	0.230166	-0.000375552	4.23319	0.839019	0
	0.0974702	4.78347	0.652328	0	0.04981	-2.9784	5.09956	0.875125	0	0.253779	-0.000417001	4.10634	0.878432	0
	0.0956509	4.75527	0.911138	0	0.076741	-1.18173	4.88069	0.968866	0	0.146867	-0.000136634	4.53341	0.951551	0
	0.0955047	4.75919	0.760691	0	0.0566778	-2.42638	5.0167	0.947917	0	0.199313	-0.00027694	4.3095	0.891554	0
	0.0781787	4.89249	0.86669	0	0.0624299	-0.984179	4.99694	0.92364	0	0.139072	-0.000162452	4.6287	0.946193	0
	0.088604	4.81095	0.938409	0	0.075006	-0.849767	4.90114	0.974672	0	0.131158	-0.000113526	4.62661	0.972036	0
	0.092442	4.79957	0.774449	0	0.0603975	-2.00254	5.0121	0.91697	0	0.200681	-0.000288762	4.33068	0.927272	0
	0.0878484	4.82046	0.755118	0	0.053403	-2.15258	5.04891	0.929208	0	0.173856	-0.000229451	4.44788	0.862011	0
	0.0641248	4.99242	0.761956	0	0.0431848	-1.30859	5.1313	0.887499	0	0.132789	-0.000183184	4.69497	0.889447	0
	0.0619212	4.98939	0.916593	0	0.0540745	-0.490357	5.04143	0.940887	0	0.0686938	-1.8068e-05	4.96005	0.918326	0
	0.0633962	5.00161	0.784743	0	0.0378557	-1.59609	5.171	0.974753	0	0.11543	-0.000138815	4.77621	0.864307	0
	0.088233	4.82626	0.898251	0	0.0709156	-1.0822	4.94111	0.954367	0	0.154747	-0.000177446	4.53812	0.975639	0
	0.0694926	4.97635	0.570798	0	0.0172303	-3.26599	5.32296	0.970658	0	0.183563	-0.000304318	4.4822	0.776826	0
	0.0951756	4.77299	0.792381	0	0.0615315	-2.1025	4.99613	0.943555	0	0.182158	-0.000232054	4.39619	0.890915	0
	0.0864541	4.829	0.830057	0	0.0585116	-1.74619	5.01432	0.964228	0	0.148674	-0.000165992	4.55947	0.895467	0
	0.0523336	5.07626	0.707852	0	0.0324599	-1.24196	5.20806	0.861825	0	0.115114	-0.000167487	4.80429	0.853878	0
	0.0697705	4.95608	0.587566	0	0.0209127	-3.05324	5.28011	0.95472	0	0.129072	-0.000158204	4.69919	0.651239	0
	0.0851724	4.84925	0.69234	0	0.0392303	-2.87103	5.15395	0.972533	0	0.188113	-0.000274627	4.40332	0.83713	0
	0.0615447	4.97157	0.807325	0	0.0392383	-1.39398	5.11951	0.968586	0	0.0857311	-6.45248e-05	4.86679	0.826807	0
	0.0756327	4.92388	0.679906	0	0.033453	-2.63591	5.20362	0.971174	0	0.171576	-0.000255958	4.50826	0.835191	0
	0.0908219	4.81518	0.828218	0	0.0723913	-1.15177	4.93742	0.883419	0	0.183941	-0.000248424	4.41179	0.956035	0
	0.0618909	4.98426	0.798249	0	0.0382383	-1.47811	5.14113	0.973902	0	0.0988132	-9.85018e-05	4.82431	0.841977	0
	0.0670713	4.95572	0.705407	0	0.0344875	-2.03624	5.17182	0.943616	0	0.139916	-0.000194336	4.64016	0.826581	0
	0.0802205	4.89564	0.800971	0	0.0591883	-1.31435	5.03513	0.88829	0	0.168995	-0.000236833	4.51108	0.943419	0
	0.0811542	4.88192	0.867675	0	0.0636417	-1.0944	4.99807	0.932805	0	0.151109	-0.000186626	4.57888	0.964254	0
	0.0587997	5.01226	0.883775	0	0.0485241	-0.642144	5.08041	0.927816	0	0.0976327	-0.000103599	4.84404	0.942764	0
	0.0833409	4.86862	0.738895	0	0.0481962	-2.19627	5.10171	0.933119	0	0.18254	-0.000264644	4.43889	0.889159	0
	0.0964706	4.76263	0.899363	0	0.0858734	-0.662239	4.83291	0.917333	0	0.163851	-0.000179758	4.47074	0.966257	0
	0.0808143	4.88134	0.764533	0	0.0515544	-1.82852	5.0754	0.916954	0	0.173806	-0.000248085	4.4785	0.910652	0
	0.0800918	4.87443	0.779324	0	0.0526879	-1.71253	5.05618	0.919332	0	0.160761	-0.000215211	4.52497	0.895664	0
	0.0630347	4.99817	0.760222	0	0.0365239	-1.65673	5.174	0.9591	0	0.119637	-0.000151005	4.75297	0.851659	0
	0.101762	4.74704	0.788171	0	0.0621765	-2.47377	5.00958	0.967282	0	0.190829	-0.000237616	4.36121	0.87848	0
	0.0816687	4.88897	0.82347	0	0.0567607	-1.55656	5.05416	0.94291	0	0.166129	-0.000225325	4.52309	0.952618	0
	0.0704264	4.95622	0.670045	0	0.0311031	-2.45741	5.21702	0.957675	0	0.162807	-0.000246453	4.55603	0.832634	0
	0.0761789	4.9011	0.697587	0	0.0385628	-2.35072	5.15058	0.939945	0	0.171972	-0.000255558	4.48613	0.854396	0
	0.0668919	4.99034	0.755656	0	0.0434939	-1.46219	5.14552	0.897052	0	0.154274	-0.00023312	4.6118	0.937658	0
	0.052509	5.05145	0.792232	0	0.0371274	-0.961233	5.15347	0.898763	0	0.0972367	-0.000119325	4.85769	0.878443	0
	0.0652073	5.01619	0.710658	0	0.0348609	-1.89642	5.21745	0.93322	0	0.158486	-0.00024885	4.61211	0.91208	0
	0.0771481	4.91521	0.762356	0	0.0473359	-1.86303	5.11293	0.933528	0	0.170346	-0.000248634	4.51148	0.921647	0
	0.0665815	4.95813	0.863245	0	0.0487477	-1.11448	5.07641	0.961258	0	0.0923615	-6.87763e-05	4.84645	0.883474	0
	0.0677351	4.96826	0.66431	0	0.034643	-2.068	5.18773	0.890858	0	0.146142	-0.000209174	4.6286	0.792669	0
	0.0621594	4.98177	0.764545	0	0.0410929	-1.3165	5.12149	0.8995	0	0.124235	-0.000165607	4.71286	0.876872	0
	0.0905491	4.80002	0.862424	0	0.0652872	-1.57868	4.96757	0.968198	0	0.152861	-0.000166238	4.53009	0.924756	0
	0.0790179	4.88712	0.677751	0	0.0332305	-2.86136	5.19079	0.987541	0	0.162126	-0.000221716	4.5271	0.787435	0
	0.0944897	4.78028	0.84681	0	0.0654448	-1.81508	4.97291	0.971452	0	0.169736	-0.000200744	4.45432	0.927855	0
	0.0804081	4.88564	0.719437	0	0.0407034	-2.48124	5.14897	0.969391	0	0.165237	-0.000226307	4.51817	0.836531	0
	0.0876662	4.82503	0.901237	0	0.0694656	-1.1374	4.94574	0.964017	0	0.143137	-0.000147987	4.58473	0.956597	0
	0.0664271	4.97412	0.74207	0	0.0420711	-1.52206	5.13566	0.89347	0	0.144612	-0.000208583	4.63543	0.889911	0
	0.0754769	4.8795	0.928105	0	0.0641769	-0.706162	4.95444	0.962267	0	0.0849955	-2.53939e-05	4.83827	0.930436	0
	0.0870104	4.82134	0.898697	0	0.0689062	-1.13138	4.94141	0.961567	0	0.137831	-0.000135581	4.60118	0.945939	0
	0.0861851	4.8291	0.778537	0	0.0519385	-2.14015	5.05623	0.96241	0	0.162825	-0.00020446	4.4971	0.870464	0
	0.077766	4.8657	0.75617	0	0.0424242	-2.20859	5.1001	0.983263	0	0.119859	-0.000112296	4.68336	0.790428	0
	0.0758884	4.91601	0.797028	0	0.0499125	-1.62329	5.08829	0.940321	0	0.156882	-0.000216075	4.56515	0.929574	0
	0.0878907	4.84217	0.765498	0	0.0538123	-2.12964	5.06819	0.938432	0	0.185785	-0.000261165	4.41809	0.903277	0
	0.0719851	4.95128	0.858418	0	0.0562046	-0.986163	5.05594	0.924841	0	0.138418	-0.00017723	4.6635	0.967145	0
	0.10736	4.69344	0.772943	0	0.0649772	-2.64859	4.97453	0.953347	0	0.196065	-0.000236648	4.30917	0.852311	0
	0.0504065	5.07468	0.793283	0	0.0302627	-1.25883	5.20827	0.982574	0	0.0854981	-9.36177e-05	4.92266	0.851914	0
	0.0561532	5.04614	0.729197	0	0.0324321	-1.48239	5.20346	0.921473	0	0.1245	-0.000182337	4.75006	0.883668	0
	0.0810318	4.86883	0.842828	0	0.0548449	-1.63649	5.0425	0.979034	0	0.13108	-0.00013352	4.65202	0.892225	0
	0.0653446	4.95007	0.908623	0	0.0527656	-0.786095	5.0335	0.963291	0	0.0808644	-4.14039e-05	4.88284	0.916692	0
	0.0817391	4.8668	0.93765	0	0.0698014	-0.746013	4.94597	0.970521	0	0.125089	-0.00011565	4.679	0.978467	0
	0.0613907	5.00233	0.686326	0	0.0269083	-2.15488	5.23102	0.983932	0	0.109075	-0.000127214	4.79576	0.74895	0
	0.0806113	4.87382	0.827239	0	0.0533008	-1.7067	5.05495	0.973166	0	0.13599	-0.00014774	4.63392	0.886832	0
	0.0950793	4.7749	0.875571	0	0.0694889	-1.5992	4.94462	0.9759	0	0.160691	-0.000175039	4.49067	0.939194	0
	0.0630814	4.99031	0.825239	0	0.0476982	-0.961334	5.09233	0.903595	0	0.110688	-0.000127005	4.78408	0.89649	0
	0.0845268	4.8447	0.76747	0	0.0484344	-2.2555	5.08407	0.973762	0	0.160321	-0.000202205	4.51637	0.859532	0
	0.0710698	4.94417	0.732807	0	0.0384773	-2.03678	5.16033	0.956435	0	0.15634	-0.000227485	4.57478	0.884025	0
	0.0929917	4.80011	0.807999	0	0.0584777	-2.15686	5.02901	0.976564	0	0.176481	-0.000222735	4.43844	0.905154	0
	0.0229523	5.26496	0.379414	0	-0.00513506	-1.75524	5.45124	0.930062	0	0.0664214	-0.000115968	5.07665	0.554311	0
	0.0939205	4.79609	0.796076	0	0.0642685	-1.85302	4.99274	0.919252	0	0.195641	-0.000271371	4.35544	0.932119	0
	0.127344	4.55054	0.850622	0	0.0914533	-2.24286	4.78857	0.956974	0	0.225943	-0.000263046	4.12341	0.927767	0
	0.109145	4.67981	0.883853	0	0.0832572	-1.61779	4.8515	0.963429	0	0.182254	-0.000195042	4.3631	0.944485	0
	0.073194	4.9118	0.763151	0	0.0450672	-1.75771	5.09834	0.932773	0	0.133996	-0.000162209	4.6484	0.842323	0
	0.143541	4.43799	0.886953	0	0.116685	-1.67834	4.61611	0.937443	0	0.234507	-0.00024268	4.04393	0.941599	0
	0.112899	4.63871	0.884253	0	0.0866963	-1.63747	4.8125	0.960615	0	0.186854	-0.000197299	4.31834	0.942347	0
	0.102544	4.72074	0.855134	0	0.0735917	-1.80929	4.91276	0.962409	0	0.184547	-0.000218768	4.36551	0.937632	0
	0.0746276	4.91252	0.930382	0	0.0614362	-0.824363	5	0.977791	0	0.115562	-0.000109206	4.73519	0.973643	0
	0.0755315	4.9096	0.731009	0	0.0425468	-2.06129	5.12836	0.935544	0	0.165659	-0.000240444	4.51916	0.880349	0
	0.066473	5.00054	0.684311	0	0.0427489	-1.48258	5.15789	0.817187	0	0.173748	-0.000286189	4.53583	0.924123	0
	0.0429886	5.11925	0.714984	0	0.0296352	-0.834485	5.20781	0.822306	0	0.074313	-8.35677e-05	4.98355	0.772688	0
	0.105767	4.71639	0.761244	0	0.0645968	-2.57284	4.98944	0.934444	0	0.229816	-0.000330937	4.17901	0.911922	0
	0.045484	5.13614	0.620096	0	0.0202364	-1.57778	5.30358	0.883635	0	0.127616	-0.000219113	4.78034	0.883777	0
	0.103998	4.72426	0.745263	0	0.0583081	-2.85527	5.02728	0.956031	0	0.223308	-0.000318298	4.20741	0.886914	0
	0.0573692	5.04564	0.540645	0	0.0254437	-1.9951	5.25737	0.771408	0	0.17304	-0.000308589	4.54455	0.817383	0
	0.104858	4.71301	0.833805	0	0.0799687	-1.55541	4.87809	0.908983	0	0.198652	-0.000250224	4.3067	0.933359	0
	0.110166	4.66689	0.873972	0	0.0864239	-1.48371	4.82435	0.939409	0	0.18436	-0.000197935	4.34548	0.934557	0
	0.0955317	4.7772	0.873168	0	0.0706795	-1.55307	4.94202	0.966958	0	0.162006	-0.00017734	4.48923	0.937643	0
	0.08602	4.84643	0.754396	0	0.0541522	-1.99149	5.05778	0.91125	0	0.186033	-0.000266815	4.41318	0.90135	0
	0.0649683	4.986	0.763981	0	0.0375522	-1.71329	5.16782	0.96505	0	0.130344	-0.00017441	4.70279	0.877831	0
	0.0511078	5.06169	0.74227	0	0.0284965	-1.41304	5.21165	0.954824	0	0.101186	-0.0001336	4.84475	0.847509	0
	0.0754162	4.92855	0.851235	0	0.054723	-1.29316	5.06579	0.952404	0	0.132456	-0.00015217	4.68145	0.925038	0
	0.107984	4.68498	0.899133	0	0.0860249	-1.37228	4.83061	0.959304	0	0.182866	-0.000199772	4.36059	0.965088	0
	0.0874466	4.81862	0.852261	0	0.061717	-1.6079	4.98926	0.967822	0	0.147192	-0.00015939	4.5598	0.913008	0
	0.0619181	4.99459	0.755675	0	0.0385716	-1.45898	5.14942	0.917931	0	0.114128	-0.000139285	4.76842	0.836334	0
	0.0820976	4.87798	0.808306	0	0.0573504	-1.54651	5.0421	0.923001	0	0.16803	-0.000229252	4.50572	0.937952	0
	0.0744415	4.92052	0.78071	0	0.0466365	-1.7376	5.10492	0.945481	0	0.124832	-0.000134434	4.70223	0.835368	0
	0.0927431	4.78692	0.874264	0	0.0801238	-0.788611	4.87062	0.900928	0	0.170047	-0.000206233	4.45204	0.965552	0
	0.105064	4.69385	0.899819	0	0.0789237	-1.63357	4.86721	0.988596	0	0.155293	-0.000134003	4.47626	0.931775	0
	0.0447194	5.08153	0.813543	0	0.0316618	-0.815998	5.16813	0.922276	0	0.0492944	-1.22054e-05	5.06171	0.814888	0
	0.0783466	4.89047	0.918871	0	0.064414	-0.870676	4.98288	0.966248	0	0.125429	-0.000125607	4.68651	0.969929	0
	0.0723014	4.94104	0.717482	0	0.0374882	-2.17556	5.17193	0.956024	0	0.160426	-0.000235101	4.55929	0.869859	0
	0.0730958	4.93877	0.611213	0	0.0228351	-3.14091	5.27211	0.982024	0	0.163331	-0.000240729	4.54788	0.744069	0
	0.0978693	4.75378	0.872063	0	0.0775286	-1.27114	4.88868	0.932937	0	0.17925	-0.000217108	4.40124	0.962703	0
	0.105791	4.70147	0.789306	0	0.061675	-2.75694	4.99406	0.992666	0	0.186181	-0.000214463	4.35323	0.858359	0
	0.0793539	4.89192	0.809896	0	0.0518349	-1.71973	5.07443	0.959055	0	0.156472	-0.000205738	4.55784	0.922964	0
	0.0985643	4.77332	0.665317	0	0.044067	-3.40567	5.13475	0.946191	0	0.240408	-0.000378414	4.15885	0.855911	0
	0.0768548	4.89847	0.743196	0	0.046198	-1.91582	5.10179	0.919949	0	0.149591	-0.000194047	4.58338	0.841909	0
	0.0718847	4.95064	0.751019	0	0.0417858	-1.88095	5.15026	0.945931	0	0.155993	-0.000224385	4.58629	0.899023	0
	0.0824428	4.87409	0.725412	0	0.0415612	-2.55478	5.14523	0.979301	0	0.170382	-0.000234605	4.49314	0.845922	0
	0.101999	4.73308	0.836062	0	0.077877	-1.50741	4.89306	0.910911	0	0.199475	-0.000260048	4.31082	0.94916	0
	0.109118	4.66543	0.942298	0	0.0965417	-0.785899	4.74884	0.963003	0	0.164976	-0.000149019	4.42345	0.98057	0
	0.0922983	4.8141	0.861268	0	0.0712592	-1.31478	4.95364	0.933113	0	0.174581	-0.000219515	4.45766	0.963449	0
	0.0945453	4.77589	0.827704	0	0.0712929	-1.45309	4.9301	0.907578	0	0.164063	-0.000185462	4.47474	0.895678	0
	0.0740303	4.92711	0.697999	0	0.0449719	-1.81592	5.11982	0.859232	0	0.18093	-0.000285189	4.46402	0.899167	0
	0.094312	4.7852	0.842144	0	0.0703982	-1.49443	4.9438	0.928289	0	0.181292	-0.000232046	4.40841	0.948677	0
	0.09585	4.7758	0.74966	0	0.0507588	-2.81785	5.07485	0.988938	0	0.17424	-0.000209131	4.43621	0.825153	0
	0.10148	4.72524	0.885883	0	0.0834421	-1.12724	4.84488	0.931518	0	0.182499	-0.000216142	4.37427	0.971079	0
	0.0496362	5.09904	0.67025	0	0.0231045	-1.65803	5.275	0.937313	0	0.112148	-0.00016677	4.82824	0.821332	0
	0.0763499	4.94358	0.610185	0	0.0264951	-3.11554	5.27422	0.950435	0	0.205502	-0.000344554	4.3841	0.842188	0
	0.126978	4.57593	0.781557	0	0.0786258	-3.02165	4.89661	0.952413	0	0.265104	-0.000368494	3.97757	0.916205	0
	0.0506722	5.05805	0.624821	0	0.0198621	-1.92539	5.26239	0.934432	0	0.0809276	-8.07157e-05	4.92699	0.659106	0
	0.089638	4.83094	0.73642	0	0.0512514	-2.39887	5.08552	0.935401	0	0.18902	-0.000265132	4.40042	0.867842	0
	0.0573639	5.04052	0.749148	0	0.037608	-1.23459	5.17154	0.885367	0	0.114678	-0.000152904	4.79223	0.859311	0
	0.0684746	4.97272	0.795709	0	0.0416327	-1.67741	5.15074	0.979069	0	0.127365	-0.00015711	4.7176	0.883895	0
	0.0747213	4.9055	0.865371	0	0.0549504	-1.23553	5.03662	0.961371	0	0.111289	-9.75548e-05	4.74709	0.897547	0
	0.0760254	4.88236	0.707313	0	0.0384685	-2.34702	5.13144	0.95324	0	0.142203	-0.000176548	4.59568	0.787516	0
	0.0810304	4.87613	0.920226	0	0.0731155	-0.494618	4.92862	0.934794	0	0.125418	-0.000118419	4.68384	0.962904	0
	0.0979463	4.75504	0.852508	0	0.0712901	-1.66581	4.93183	0.952271	0	0.177434	-0.000212057	4.4107	0.937098	0
	0.0987782	4.75488	0.887184	0	0.0760962	-1.41745	4.90531	0.962243	0	0.175784	-0.000205438	4.42129	0.968704	0
	0.0929009	4.78024	0.847239	0	0.0682201	-1.54236	4.94393	0.941952	0	0.158288	-0.000174441	4.49699	0.911197	0
	0.0781164	4.9025	0.74498	0	0.0480385	-1.87964	5.10198	0.911159	0	0.180808	-0.000273961	4.45764	0.926465	0
	0.039967	5.1686	0.73622	0	0.0276834	-0.767634	5.25007	0.844555	0	0.0891396	-0.000131183	4.95559	0.89527	0
	0.108253	4.71514	0.740753	0	0.0624652	-2.86137	5.01881	0.936519	0	0.230813	-0.000326969	4.18421	0.878161	0
	0.0820064	4.85819	0.906871	0	0.0702099	-0.737191	4.93643	0.937729	0	0.128221	-0.000123293	4.65799	0.951326	0
	0.0865574	4.83356	0.874142	0	0.0703942	-1.01008	4.94075	0.923713	0	0.159485	-0.000194556	4.51764	0.967304	0
	0.0525851	5.06801	0.793903	0	0.0359276	-1.04097	5.17848	0.917512	0	0.10776	-0.000147196	4.82899	0.921813	0
	0.123561	4.57734	0.90156	0	0.098623	-1.55845	4.74273	0.961019	0	0.20486	-0.000216891	4.22515	0.961302	0
	0.0647939	5.01618	0.520534	0	0.0172343	-2.97212	5.33161	0.871349	0	0.202288	-0.000366808	4.42056	0.810457	0
	0.0718887	4.91487	0.743104	0	0.0408127	-1.94201	5.12097	0.947285	0	0.13717	-0.000174158	4.63207	0.834399	0
	0.106039	4.70088	0.851442	0	0.0773911	-1.79025	4.89087	0.949704	0	0.199269	-0.000248721	4.29701	0.949838	0
	0.0829295	4.86977	0.817804	0	0.0557439	-1.69889	5.05007	0.953521	0	0.165098	-0.00021921	4.51382	0.936197	0
	0.0863656	4.83349	0.669315	0	0.0383728	-2.99918	5.15178	0.954301	0	0.186625	-0.000267474	4.39916	0.799327	0
	0.128682	4.55035	0.95046	0	0.116779	-0.743836	4.62929	0.963965	0	0.191957	-0.000168807	4.27624	0.986132	0
	0.06428	4.97575	0.90668	0	0.0508482	-0.839383	5.06484	0.970633	0	0.0943897	-8.03271e-05	4.84532	0.937611	0
	0.0768321	4.87337	0.921234	0	0.066374	-0.65355	4.94273	0.94935	0	0.0916947	-3.96507e-05	4.80899	0.926669	0
	0.0805784	4.88238	0.800935	0	0.0498479	-1.92042	5.08619	0.976515	0	0.152858	-0.00019283	4.56926	0.897078	0
	0.110921	4.67569	0.828353	0	0.0772532	-2.104	4.89899	0.947428	0	0.208889	-0.000261361	4.2513	0.92491	0
	0.0732432	4.9303	0.804932	0	0.0516006	-1.3525	5.07384	0.914954	0	0.123916	-0.000135186	4.71078	0.863712	0
	0.0920357	4.7898	0.928423	0	0.0775659	-0.904251	4.88576	0.96604	0	0.144018	-0.000138678	4.56461	0.974133	0
	0.0506757	5.08117	0.743614	0	0.0305892	-1.25525	5.21438	0.91845	0	0.10002	-0.000131641	4.86741	0.847809	0
	0.0579217	5.02078	0.711989	0	0.0299754	-1.74643	5.20612	0.94955	0	0.11474	-0.00015158	4.77464	0.813144	0
	0.099169	4.75107	0.814362	0	0.0751809	-1.49907	4.91016	0.890494	0	0.199918	-0.00026878	4.31462	0.937908	0
	0.0703399	4.95567	0.751218	0	0.0504564	-1.24257	5.08754	0.84567	0	0.146113	-0.000202149	4.62742	0.878322	0
	0.0634892	5.00996	0.738246	0	0.0443445	-1.1964	5.13693	0.843069	0	0.153049	-0.000238928	4.62199	0.942339	0
	0.081646	4.87908	0.748225	0	0.0538941	-1.73428	5.06313	0.881016	0	0.175667	-0.000250831	4.47178	0.891429	0
	0.0900111	4.81646	0.735255	0	0.0497198	-2.5179	5.08368	0.950216	0	0.175686	-0.000228565	4.44532	0.833967	0
	0.0965476	4.78266	0.687177	0	0.0462088	-3.14579	5.11651	0.949518	0	0.22979	-0.000355466	4.20546	0.869861	0
	0.0752198	4.91992	0.726022	0	0.0436995	-1.96978	5.12897	0.914714	0	0.174798	-0.000265656	4.48855	0.905136	0
	0.101399	4.72474	0.885981	0	0.0806262	-1.29813	4.8625	0.946124	0	0.174823	-0.000195883	4.40666	0.956628	0
	0.0724911	4.91796	0.821562	0	0.0523562	-1.25828	5.0515	0.921487	0	0.136518	-0.000170811	4.6406	0.917331	0
	0.10923	4.69637	0.821233	0	0.0843852	-1.55263	4.86115	0.889456	0	0.23225	-0.000328194	4.16345	0.972101	0
	0.0981224	4.74559	0.804076	0	0.0626972	-2.2138	4.98054	0.963542	0	0.185704	-0.000233652	4.36619	0.899693	0
	0.0619551	5.00517	0.78449	0	0.0370815	-1.55441	5.17014	0.973254	0	0.106697	-0.000119362	4.81135	0.846719	0
	0.0992939	4.7322	0.879448	0	0.0744408	-1.55313	4.89703	0.967213	0	0.16637	-0.000178947	4.44162	0.940775	0
	0.0636534	4.98313	0.813903	0	0.0499293	-0.857653	5.07415	0.874894	0	0.114979	-0.000136926	4.76079	0.893674	0
	0.11332	4.64101	0.862357	0	0.082523	-1.92457	4.84526	0.963004	0	0.195534	-0.000219332	4.28486	0.931374	0
	0.0586908	5.02336	0.673129	0	0.0266454	-2.00259	5.23589	0.951272	0	0.120768	-0.000165611	4.75444	0.783212	0
	0.080531	4.85982	0.860062	0	0.060273	-1.26597	4.99417	0.946717	0	0.136903	-0.000150391	4.61561	0.924307	0
	0.0610943	5.04526	0.752601	0	0.0410047	-1.25544	5.1785	0.878215	0	0.148979	-0.000234459	4.66455	0.96804	0
	0.0757872	4.91627	0.699084	0	0.0370453	-2.42107	5.17322	0.957022	0	0.164573	-0.000236863	4.53166	0.837169	0
	0.103158	4.72094	0.819124	0	0.073487	-1.85424	4.91772	0.925545	0	0.202129	-0.000264036	4.2922	0.930749	0
	0.0860012	4.83894	0.844274	0	0.0654904	-1.28177	4.97497	0.921093	0	0.165539	-0.000212191	4.49438	0.951643	0
	0.0522147	5.05418	0.796329	0	0.0325119	-1.23128	5.18486	0.967551	0	0.0795292	-7.28698e-05	4.93586	0.830074	0
	0.105895	4.69673	0.851592	0	0.0769571	-1.80842	4.88865	0.952027	0	0.182803	-0.000205176	4.36356	0.919886	0
	0.0880216	4.84456	0.783031	0	0.0615408	-1.65485	5.02019	0.893731	0	0.192544	-0.000278846	4.39177	0.941582	0
	0.114045	4.6336	0.852548	0	0.0912412	-1.42508	4.78484	0.907767	0	0.202399	-0.000235712	4.25085	0.929953	0
	0.0695093	4.9422	0.832615	0	0.047564	-1.37141	5.08775	0.961447	0	0.123354	-0.000143648	4.70895	0.908195	0
	0.102407	4.73804	0.625029	0	0.033874	-4.28277	5.19256	0.987864	0	0.223594	-0.000323304	4.21306	0.750792	0
	0.123331	4.5751	0.867456	0	0.094599	-1.79554	4.76565	0.942912	0	0.217625	-0.000251557	4.16662	0.944243	0
	0.113763	4.66096	0.84483	0	0.0974343	-1.02041	4.76925	0.873453	0	0.220697	-0.000285279	4.19772	0.955608	0
	0.0620179	4.99486	0.823932	0	0.0416718	-1.27148	5.12979	0.960862	0	0.103093	-0.00010958	4.81692	0.879229	0
	0.0506317	5.07716	0.662249	0	0.0222008	-1.77672	5.26571	0.949273	0	0.110964	-0.000160956	4.8158	0.797199	0
	0.0665226	4.95593	0.824365	0	0.0464209	-1.2562	5.08924	0.941879	0	0.108913	-0.000113091	4.77229	0.875703	0
	0.0768706	4.91425	0.601435	0	0.0220345	-3.42683	5.27793	0.988645	0	0.16889	-0.000245491	4.51562	0.725026	0
	0.101818	4.72107	0.916605	0	0.0835764	-1.13999	4.84205	0.964557	0	0.154577	-0.000140749	4.49252	0.95473	0
	0.0625608	5.0109	0.686436	0	0.0386114	-1.49665	5.16973	0.837954	0	0.151285	-0.0002367	4.62655	0.878029	0
	0.0826042	4.8779	0.786552	0	0.0587358	-1.49159	5.0362	0.889627	0	0.178585	-0.000256059	4.46211	0.939593	0
	0.077578	4.89282	0.801268	0	0.05051	-1.69154	5.07234	0.950509	0	0.155041	-0.000206656	4.55725	0.918958	0
	0.0906563	4.81716	0.8329	0	0.0686723	-1.37383	4.96296	0.911139	0	0.181372	-0.000242011	4.42418	0.955727	0
	0.0906041	4.82291	0.735684	0	0.051402	-2.44983	5.0829	0.938156	0	0.203865	-0.000302159	4.33227	0.899289	0
	0.0781386	4.88456	0.892412	0	0.0590088	-1.19546	5.01143	0.977783	0	0.114124	-9.60026e-05	4.72867	0.921857	0
	0.086391	4.80484	0.933587	0	0.0726799	-0.856837	4.89577	0.97212	0	0.12455	-0.0001018	4.63954	0.961959	0
	0.0640857	4.9951	0.847548	0	0.0524	-0.730268	5.0726	0.893436	0	0.12059	-0.000150744	4.75032	0.946021	0
	0.0572029	5.02188	0.773418	0	0.0348944	-1.39411	5.16983	0.949989	0	0.0995871	-0.000113073	4.83827	0.837878	0
	0.104096	4.71656	0.817624	0	0.069517	-2.16093	4.9459	0.956687	0	0.20641	-0.000272955	4.27334	0.934219	0
	0.109948	4.6801	0.806958	0	0.071147	-2.42475	4.93743	0.960438	0	0.219643	-0.000292646	4.2049	0.925304	0
	0.0785387	4.90743	0.786155	0	0.0554377	-1.44363	5.06064	0.892685	0	0.168453	-0.000239874	4.51793	0.935003	0
	0.0756537	4.917	0.629983	0	0.029743	-2.86907	5.22148	0.941146	0	0.170162	-0.00025213	4.50759	0.769909	0
	0.0747153	4.93221	0.782841	0	0.0470913	-1.72629	5.11541	0.945011	0	0.147663	-0.00019461	4.6162	0.893084	0
	0.0835634	4.85787	0.823791	0	0.0557677	-1.73702	5.04222	0.964252	0	0.160097	-0.000204176	4.52633	0.926645	0
	0.0949953	4.7659	0.894524	0	0.0740974	-1.30596	4.9045	0.96421	0	0.139039	-0.000117501	4.57511	0.924433	0
	0.0698193	4.95315	0.672431	0	0.0354563	-2.14743	5.18105	0.90472	0	0.156308	-0.000230735	4.57848	0.819515	0
	0.0520858	5.07475	0.677767	0	0.0269173	-1.57284	5.24168	0.904508	0	0.106461	-0.000145064	4.8392	0.785944	0
	0.0517399	5.07336	0.74288	0	0.0299456	-1.36198	5.21791	0.937762	0	0.0919025	-0.000107146	4.89938	0.81058	0
	0.0775072	4.89638	0.86033	0	0.0569523	-1.28453	5.03271	0.956185	0	0.138075	-0.000161582	4.63401	0.939743	0
	0.125869	4.57484	0.861251	0	0.0971498	-1.7947	4.76531	0.933228	0	0.240003	-0.000304488	4.08042	0.966771	0
	0.0549584	5.04885	0.763176	0	0.0376108	-1.08409	5.1639	0.881215	0	0.101837	-0.000125063	4.84577	0.846442	0
	0.0533287	5.06548	0.724257	0	0.0298806	-1.46533	5.22099	0.92938	0	0.115257	-0.000165214	4.7972	0.865026	0
	0.0837888	4.85116	0.807103	0	0.0538394	-1.87161	5.04979	0.964259	0	0.156782	-0.000194731	4.53495	0.89876	0
	0.075112	4.91244	0.804346	0	0.0504273	-1.54261	5.07616	0.938453	0	0.14403	-0.000183859	4.61389	0.905116	0
	0.095347	4.789	0.860618	0	0.0700118	-1.58325	4.95703	0.956859	0	0.172058	-0.00020465	4.45669	0.944612	0
	0.11637	4.62055	0.87994	0	0.0888595	-1.71917	4.803	0.958663	0	0.204112	-0.000234081	4.24045	0.955781	0
	0.108973	4.70398	0.868015	0	0.083275	-1.60595	4.87441	0.945306	0	0.205035	-0.000256276	4.28784	0.968827	0
	0.0895788	4.81795	0.786251	0	0.0532824	-2.26825	5.05867	0.978607	0	0.174916	-0.000227664	4.44827	0.891981	0
	0.083231	4.86345	0.869914	0	0.0607155	-1.40704	5.01278	0.970558	0	0.145088	-0.000165022	4.59549	0.94284	0
	0.0917946	4.80472	0.83479	0	0.0662997	-1.59324	4.97381	0.936311	0	0.175576	-0.000223514	4.44178	0.938338	0
	0.0729551	4.91996	0.90594	0	0.0585812	-0.898256	5.01529	0.96296	0	0.108871	-9.58156e-05	4.76438	0.940019	0
	0.0842456	4.86389	0.79035	0	0.0584381	-1.61277	5.03505	0.905938	0	0.185112	-0.000269092	4.42694	0.952815	0
	0.11206	4.66311	0.868806	0	0.0802213	-1.98968	4.87427	0.9791	0	0.192359	-0.000214223	4.31525	0.936699	0
	0.0979663	4.75473	0.795231	0	0.0600539	-2.36923	5.00617	0.97426	0	0.188621	-0.000241851	4.36201	0.896472	0
	0.0722657	4.91808	0.917927	0	0.0572034	-0.941283	5.01798	0.982358	0	0.0978499	-6.82538e-05	4.80725	0.935944	0
	0.0743977	4.92519	0.686335	0	0.0378071	-2.28663	5.16786	0.923136	0	0.16774	-0.00024902	4.52083	0.839984	0
	0.0845461	4.84458	0.726675	0	0.0427579	-2.61145	5.12172	0.979568	0	0.166262	-0.000218004	4.49058	0.827088	0
	0.0802378	4.89225	0.675693	0	0.0402154	-2.50109	5.15769	0.914608	0	0.196404	-0.000309909	4.38902	0.871336	0
	0.0901612	4.81294	0.806402	0	0.0568901	-2.07919	5.0336	0.97287	0	0.160635	-0.000188011	4.50764	0.880875	0
	0.0557115	5.03403	0.823263	0	0.0366739	-1.1897	5.16029	0.970815	0	0.0828957	-7.25224e-05	4.91627	0.853697	0
	0.13454	4.53433	0.808745	0	0.0993903	-2.19659	4.76745	0.896324	0	0.289996	-0.000414727	3.8609	0.964496	0
	0.0721997	4.91605	0.871461	0	0.0549556	-1.07763	5.03042	0.950973	0	0.118694	-0.000124038	4.71464	0.92685	0
	0.0848009	4.84648	0.791423	0	0.052738	-2.00369	5.05913	0.962212	0	0.159717	-0.000199861	4.52195	0.883717	0
	0.0512116	5.05846	0.628189	0	0.0214955	-1.85703	5.25555	0.915997	0	0.0907953	-0.000105602	4.88699	0.684972	0
	0.0981153	4.77386	0.770295	0	0.0624446	-2.22915	5.01043	0.925029	0	0.210426	-0.000299625	4.28733	0.916105	0
	0.120875	4.60572	0.844946	0	0.0847507	-2.25749	4.8453	0.962922	0	0.228593	-0.000287371	4.13909	0.94512	0
	0.114543	4.65329	0.803133	0	0.0724027	-2.63342	4.93277	0.968006	0	0.227254	-0.000300692	4.16503	0.917907	0
	0.108846	4.67725	0.907654	0	0.0953513	-0.843302	4.76674	0.930694	0	0.175882	-0.000178839	4.38685	0.960555	0
	0.0838286	4.84303	0.897717	0	0.0668359	-1.06191	4.95572	0.957423	0	0.137527	-0.000143258	4.6104	0.954194	0
	0.0850517	4.84431	0.777255	0	0.0508617	-2.13661	5.07106	0.964709	0	0.15909	-0.000197519	4.52358	0.865398	0
	0.0557016	5.05138	0.745862	0	0.0421195	-0.848776	5.14146	0.816666	0	0.124779	-0.000184284	4.75214	0.90934	0
	0.120137	4.60524	0.843992	0	0.0895766	-1.90977	4.80792	0.930858	0	0.228027	-0.000287832	4.13786	0.945528	0
	0.0897246	4.79486	0.880095	0	0.0672984	-1.40147	4.9436	0.967688	0	0.13964	-0.000133166	4.57863	0.922163	0
	0.108422	4.70709	0.745547	0	0.0612215	-2.94967	5.02013	0.952994	0	0.233684	-0.000334177	4.16445	0.889094	0
	0.0908114	4.81135	0.760785	0	0.0567768	-2.1269	5.03707	0.922348	0	0.190172	-0.000265075	4.38092	0.893274	0
	0.0544398	5.05345	0.547758	0	0.0157932	-2.41512	5.30976	0.897661	0	0.149857	-0.000254555	4.6401	0.769125	0
	0.0729458	4.93557	0.757937	0	0.0441279	-1.80089	5.12669	0.935072	0	0.154836	-0.000218467	4.58082	0.89635	0
	0.112614	4.64647	0.86561	0	0.0825502	-1.87878	4.84586	0.963275	0	0.198206	-0.000228342	4.27569	0.941367	0
	0.0794071	4.87417	0.697615	0	0.0413834	-2.37619	5.12635	0.927316	0	0.166254	-0.000231692	4.49795	0.819012	0
	0.0701845	4.95113	0.753154	0	0.0414886	-1.79327	5.14144	0.940434	0	0.137154	-0.000178663	4.66102	0.854744	0
	0.116979	4.63833	0.899778	0	0.0983208	-1.16598	4.76207	0.937279	0	0.205547	-0.000236284	4.25465	0.977948	0
	0.0357548	5.18475	0.506599	0	0.00722383	-1.78297	5.37397	0.896237	0	0.100477	-0.000172668	4.90437	0.72292	0
	0.0853075	4.83217	0.897373	0	0.06623	-1.1922	4.95869	0.969528	0	0.134946	-0.000132427	4.61713	0.944199	0
	0.0955889	4.78331	0.87778	0	0.0785578	-1.06431	4.89626	0.923205	0	0.176167	-0.000214967	4.43425	0.971421	0
	0.0876476	4.82096	0.859295	0	0.0672413	-1.27524	4.9563	0.933952	0	0.158216	-0.000188262	4.51527	0.943278	0
	0.0838612	4.85199	0.851563	0	0.0622269	-1.35197	4.99547	0.941586	0	0.150296	-0.000177237	4.5642	0.932253	0
	0.0622379	5.00681	0.793077	0	0.043224	-1.18822	5.13292	0.908473	0	0.125001	-0.000167439	4.73493	0.911738	0
	0.0615974	5.02325	0.789705	0	0.0455343	-1.00382	5.12978	0.874922	0	0.139199	-0.000207026	4.68708	0.967822	0
	0.0736419	4.94752	0.743612	0	0.0441843	-1.84087	5.14288	0.921361	0	0.16832	-0.000252583	4.53737	0.917621	0
	0.0738865	4.93762	0.752873	0	0.0496876	-1.51224	5.09811	0.877601	0	0.164874	-0.000242737	4.54346	0.915791	0
	0.0973441	4.75827	0.949154	0	0.086261	-0.692613	4.83177	0.969513	0	0.14614	-0.000130178	4.54689	0.986148	0
	0.0525551	5.0806	0.651811	0	0.0287951	-1.48482	5.23818	0.845762	0	0.125402	-0.000194342	4.76503	0.826453	0
	0.0452826	5.11781	0.646295	0	0.0240077	-1.32952	5.25891	0.852111	0	0.0898124	-0.000118797	4.92491	0.738544	0
	0.11058	4.66878	0.851135	0	0.0883071	-1.39187	4.81649	0.907046	0	0.207006	-0.000257247	4.25106	0.947972	0
	0.0640127	4.99668	0.713921	0	0.031274	-2.04592	5.21381	0.977554	0	0.122266	-0.000155408	4.74433	0.801984	0
	0.0436792	5.11942	0.644179	0	0.0192848	-1.52446	5.28121	0.920814	0	0.0958694	-0.000139234	4.89333	0.776105	0
	0.0950194	4.78311	0.818281	0	0.0641806	-1.92719	4.98764	0.951575	0	0.185556	-0.000241536	4.3909	0.928357	0
	0.0850009	4.84785	0.848211	0	0.0615799	-1.46363	5.00318	0.949824	0	0.150679	-0.000175218	4.56333	0.924833	0
	0.0749479	4.90984	0.851752	0	0.0557641	-1.19884	5.03707	0.94046	0	0.133179	-0.00015535	4.65759	0.929511	0
	0.095294	4.77563	0.827984	0	0.0635687	-1.98259	4.98604	0.969388	0	0.168495	-0.000195286	4.45853	0.901941	0
	0.0711512	4.94871	0.71144	0	0.0378194	-2.08298	5.16977	0.936848	0	0.143383	-0.000192701	4.6358	0.819223	0
	0.067793	4.97365	0.782904	0	0.0458365	-1.37211	5.11927	0.909941	0	0.14363	-0.000202318	4.64513	0.924947	0
	0.0931992	4.81577	0.76247	0	0.0595325	-2.10392	5.03905	0.913842	0	0.212738	-0.000318907	4.29793	0.940129	0
	0.0979425	4.74012	0.86177	0	0.0811303	-1.05064	4.85162	0.903238	0	0.17618	-0.000208722	4.4012	0.944734	0
	0.0797441	4.88874	0.771775	0	0.053629	-1.632	5.06194	0.899614	0	0.179656	-0.000266546	4.45592	0.944117	0
	0.0761066	4.92207	0.807465	0	0.0488073	-1.706	5.10313	0.96571	0	0.151159	-0.000200227	4.59695	0.92333	0
	0.0776221	4.90686	0.677588	0	0.037362	-2.51595	5.17387	0.933946	0	0.169737	-0.000245745	4.50782	0.814629	0
	0.113312	4.65095	0.799926	0	0.0685501	-2.79728	4.94781	0.986852	0	0.207102	-0.000250213	4.24465	0.882345	0
	0.0939294	4.77981	0.85392	0	0.0682155	-1.60692	4.95035	0.954969	0	0.172791	-0.000210388	4.43818	0.944322	0
	0.0676159	4.98929	0.676222	0	0.0329805	-2.16445	5.219	0.926608	0	0.167392	-0.000266184	4.55706	0.878746	0
	0.0645255	4.96458	0.852433	0	0.0465309	-1.12452	5.08392	0.956904	0	0.10075	-9.66396e-05	4.80766	0.893909	0
	0.0736309	4.91867	0.854051	0	0.0540099	-1.22616	5.0488	0.950078	0	0.134573	-0.000162582	4.65467	0.942038	0
	0.0979758	4.78085	0.782221	0	0.0699277	-1.75279	4.96687	0.882947	0	0.223705	-0.000335422	4.2362	0.96465	0
	0.11085	4.68517	0.915638	0	0.100996	-0.615839	4.75052	0.927661	0	0.176878	-0.00017615	4.39914	0.965645	0
	0.0754746	4.93017	0.765224	0	0.0482797	-1.69947	5.11053	0.916435	0	0.163255	-0.000234182	4.54991	0.914375	0
	0.114903	4.60919	0.908355	0	0.0915256	-1.46091	4.76423	0.969199	0	0.176404	-0.000164073	4.34277	0.948614	0
	0.108004	4.69618	0.731168	0	0.0615379	-2.90379	5.00435	0.93037	0	0.233177	-0.000333938	4.15393	0.872763	0
	0.0730968	4.93912	0.749455	0	0.0408027	-2.01814	5.1533	0.963528	0	0.15152	-0.000209218	4.59939	0.875305	0
	0.0891988	4.82505	0.735714	0	0.0523219	-2.30453	5.06962	0.922346	0	0.195485	-0.000283551	4.36462	0.885628	0
	0.081327	4.87429	0.71456	0	0.0453185	-2.25026	5.11311	0.919458	0	0.155627	-0.000198218	4.55243	0.803357	0
	0.0761991	4.89545	0.824033	0	0.0586766	-1.09502	5.01166	0.893943	0	0.139364	-0.000168513	4.62182	0.909177	0
	0.127795	4.57288	0.791578	0	0.0867272	-2.56643	4.84525	0.91817	0	0.265027	-0.000366108	3.97839	0.924727	0
	0.0865993	4.83752	0.878516	0	0.0696418	-1.05972	4.94999	0.933154	0	0.144813	-0.000155304	4.58534	0.939198	0
	0.082558	4.86894	0.750329	0	0.0461858	-2.27298	5.11017	0.963588	0	0.174976	-0.000246553	4.46859	0.886636	0
	0.102549	4.73524	0.892298	0	0.0788304	-1.48226	4.89254	0.968848	0	0.175393	-0.000194333	4.41968	0.960861	0
	0.0769666	4.90414	0.73864	0	0.0417443	-2.20113	5.13774	0.963209	0	0.153798	-0.000204973	4.5713	0.847077	0
	0.0732305	4.91331	0.920758	0	0.0637024	-0.59543	4.9765	0.946467	0	0.110728	-0.000100035	4.75087	0.958174	0
	0.07159	4.91724	0.870847	0	0.0535797	-1.12551	5.03669	0.958603	0	0.0938637	-5.94222e-05	4.82075	0.884078	0
	0.0741584	4.90922	0.818592	0	0.0486927	-1.59141	5.07811	0.96664	0	0.13556	-0.000163807	4.64323	0.902984	0
	0.0700242	4.95365	0.691351	0	0.0315854	-2.40213	5.20858	0.979648	0	0.15461	-0.00022566	4.58722	0.83579	0
	0.0811985	4.85718	0.913072	0	0.0656861	-0.969405	4.96006	0.9672	0	0.115382	-9.11947e-05	4.7091	0.938313	0
	0.0992122	4.75132	0.884393	0	0.0794741	-1.23348	4.88223	0.941116	0	0.174025	-0.000199588	4.42724	0.960632	0
	0.077503	4.90254	0.866088	0	0.0573162	-1.26152	5.03642	0.959334	0	0.138845	-0.000163649	4.63681	0.94801	0
	0.125666	4.56679	0.852211	0	0.0893633	-2.26867	4.80756	0.963843	0	0.226875	-0.000270007	4.12835	0.93555	0
	0.090677	4.79614	0.735402	0	0.0541371	-2.28346	5.03848	0.913541	0	0.186413	-0.000255405	4.38141	0.855266	0
	0.0651583	4.96497	0.919148	0	0.0533234	-0.739589	5.04346	0.968534	0	0.0812491	-4.29274e-05	4.89526	0.927969	0
	0.0814722	4.87367	0.870765	0	0.0645384	-1.05823	4.98598	0.931555	0	0.142313	-0.000162312	4.61011	0.944438	0
	0.0785608	4.87947	0.769936	0	0.0540636	-1.53089	5.04194	0.886341	0	0.152729	-0.000197867	4.55817	0.871727	0
	0.0817346	4.85254	0.847113	0	0.0636158	-1.13229	4.97271	0.914086	0	0.143314	-0.000164283	4.58578	0.920015	0
	0.0693711	4.93688	0.882392	0	0.0527045	-1.04154	5.04742	0.963816	0	0.111272	-0.000111785	4.75537	0.931911	0
	0.102878	4.72936	0.785566	0	0.0642036	-2.41683	4.98585	0.953318	0	0.204427	-0.000270915	4.28945	0.89849	0
	0.0706228	4.93942	0.767547	0	0.042532	-1.75546	5.12573	0.949153	0	0.143447	-0.000194281	4.62395	0.887272	0
	0.0493291	5.0767	0.838178	0	0.0369582	-0.773087	5.15875	0.922135	0	0.0784341	-7.76468e-05	4.95062	0.883116	0
	0.0790048	4.86095	0.918899	0	0.0628735	-1.00808	4.96794	0.980877	0	0.100702	-5.78854e-05	4.76696	0.929795	0
	0.0772848	4.90825	0.688981	0	0.0377033	-2.47355	5.17076	0.944017	0	0.179651	-0.000273095	4.4648	0.859121	0
	0.0858211	4.83766	0.814643	0	0.0614293	-1.5243	4.99943	0.918126	0	0.159729	-0.000197171	4.5175	0.905155	0
	0.0925062	4.80299	0.799158	0	0.0597851	-2.04482	5.02001	0.951801	0	0.187834	-0.000254318	4.39003	0.923664	0
	0.0735715	4.90522	0.884336	0	0.0577017	-0.99174	5.01047	0.950664	0	0.106587	-8.80796e-05	4.7622	0.912064	0
	0.0805881	4.8804	0.737357	0	0.0435397	-2.31524	5.12611	0.963352	0	0.159085	-0.000209414	4.54036	0.840739	0
	0.0846128	4.83346	0.823187	0	0.0626166	-1.37459	4.97934	0.91149	0	0.13405	-0.000131888	4.6193	0.866487	0
	0.11938	4.63753	0.791508	0	0.082133	-2.32768	4.88456	0.911304	0	0.264795	-0.000387938	4.0076	0.959409	0
	0.0801644	4.86641	0.927423	0	0.0672343	-0.808029	4.95216	0.966933	0	0.106824	-7.11234e-05	4.75092	0.943504	0
	0.0638392	5.01854	0.616592	0	0.0297429	-2.13076	5.24467	0.861938	0	0.17966	-0.000308988	4.5168	0.88089	0
	0.0938495	4.78973	0.79717	0	0.0594525	-2.14955	5.01786	0.959694	0	0.188793	-0.000253291	4.37844	0.917158	0
	0.0923711	4.7886	0.859358	0	0.0673876	-1.56128	4.95429	0.958747	0	0.15993	-0.000180235	4.49593	0.929214	0
	0.107022	4.71196	0.753488	0	0.0688167	-2.38753	4.96534	0.899861	0	0.234185	-0.000339246	4.16109	0.906228	0
	0.0803171	4.8578	0.834559	0	0.0594798	-1.30217	4.996	0.923739	0	0.1496	-0.000184833	4.55767	0.927578	0
	0.0578961	5.03626	0.551034	0	0.0117348	-2.88473	5.3424	0.974308	0	0.145668	-0.000234159	4.65603	0.724122	0
	0.103753	4.73453	0.785102	0	0.0714209	-2.02054	4.94896	0.903661	0	0.223647	-0.000319855	4.21515	0.936325	0
	0.0835349	4.84531	0.835679	0	0.054566	-1.81033	5.03744	0.989585	0	0.126255	-0.000113969	4.66025	0.869555	0
	0.098135	4.74373	0.866945	0	0.0697638	-1.77299	4.93189	0.98067	0	0.152756	-0.00014572	4.50711	0.908424	0
	0.132182	4.52313	0.886857	0	0.109774	-1.40029	4.67174	0.928501	0	0.22776	-0.000254986	4.10908	0.95738	0
	0.0928782	4.78102	0.759907	0	0.0629481	-1.8704	4.97952	0.882065	0	0.185085	-0.000245991	4.38158	0.870324	0
	0.108471	4.70004	0.826201	0	0.0793279	-1.82119	4.89331	0.920553	0	0.214877	-0.000283871	4.23909	0.943588	0
	0.0804557	4.86771	0.883005	0	0.0615556	-1.18111	4.99306	0.96105	0	0.140752	-0.00016086	4.60651	0.958228	0
	0.0760956	4.90987	0.78423	0	0.0467891	-1.83143	5.10423	0.959237	0	0.139115	-0.000168123	4.63687	0.865114	0
	0.0700814	4.95334	0.809011	0	0.0457067	-1.52323	5.115	0.958812	0	0.136436	-0.000177023	4.66589	0.916553	0
	0.0674927	4.95967	0.707502	0	0.0344091	-2.06747	5.17908	0.950185	0	0.133307	-0.00017558	4.67456	0.806905	0
	0.11915	4.61952	0.769483	0	0.0701962	-3.05922	4.94419	0.962506	0	0.246501	-0.00033975	4.06783	0.897797	0
	0.0986642	4.76107	0.804998	0	0.063869	-2.17444	4.99183	0.957914	0	0.202004	-0.000275691	4.3134	0.934268	0
	0.103538	4.70224	0.900933	0	0.0884798	-0.941031	4.80211	0.932259	0	0.172139	-0.000183015	4.40506	0.961445	0
	0.0777962	4.88737	0.784923	0	0.0494975	-1.76845	5.07505	0.942751	0	0.148001	-0.000187292	4.58325	0.88022	0
	0.0780405	4.90488	0.8219	0	0.0561131	-1.37029	5.05031	0.924067	0	0.153347	-0.000200904	4.57865	0.935127	0
	0.0808747	4.88387	0.839805	0	0.0616375	-1.20218	5.01145	0.91583	0	0.159017	-0.000208469	4.54536	0.955779	0
	0.0815534	4.88105	0.797134	0	0.0549863	-1.66024	5.05725	0.927887	0	0.168345	-0.000231544	4.50507	0.928998	0
	0.0661027	4.94745	0.736299	0	0.0374749	-1.78902	5.13731	0.93928	0	0.105286	-0.000104533	4.77771	0.776133	0
	0.0794273	4.88491	0.843911	0	0.0597785	-1.2279	5.01523	0.926266	0	0.153879	-0.000198624	4.56239	0.95399	0
	0.0625518	4.98839	0.66822	0	0.0317461	-1.92512	5.19269	0.89931	0	0.11194	-0.000131759	4.77444	0.731133	0
	0.0469368	5.09814	0.719289	0	0.0252068	-1.35796	5.24225	0.942492	0	0.0793857	-8.65676e-05	4.95757	0.77174	0
	0.0690339	4.96517	0.571126	0	0.0176272	-3.21253	5.30611	0.964977	0	0.182344	-0.00030229	4.47431	0.777249	0
	0.0726522	4.9062	0.696004	0	0.0330481	-2.47495	5.16886	0.982805	0	0.128427	-0.000148798	4.66458	0.758102	0
	0.0859503	4.84484	0.768618	0	0.0496737	-2.26701	5.08544	0.97097	0	0.167107	-0.000216511	4.49327	0.870264	0
	0.0848196	4.85631	0.76132	0	0.050979	-2.11477	5.08074	0.942446	0	0.181671	-0.000258383	4.43675	0.904776	0
	0.099506	4.73183	0.917214	0	0.0828104	-1.04335	4.84256	0.959427	0	0.155469	-0.000149299	4.4894	0.962	0
	0.108425	4.69138	0.692574	0	0.0501695	-3.6405	5.07774	0.970982	0	0.231354	-0.000327953	4.15885	0.82138	0
	0.0485335	5.08373	0.592703	0	0.0142271	-2.14389	5.31126	0.968711	0	0.0938966	-0.00012102	4.88722	0.669598	0
	0.105245	4.70163	0.824879	0	0.069725	-2.21975	4.93721	0.969364	0	0.19685	-0.000244383	4.3048	0.918399	0
	0.0686702	4.96253	0.870247	0	0.0554268	-0.827617	5.05036	0.922793	0	0.12801	-0.000158306	4.70547	0.967566	0
	0.0555433	5.0411	0.823935	0	0.0394115	-1.00812	5.14809	0.932959	0	0.0938409	-0.000102171	4.8752	0.883711	0
	0.0618658	5.01552	0.644753	0	0.0232949	-2.41038	5.27132	0.977848	0	0.13616	-0.000198204	4.69367	0.778022	0
	0.090685	4.8076	0.858561	0	0.0710495	-1.22707	4.93782	0.923428	0	0.175469	-0.000226187	4.44032	0.970003	0
	0.0816121	4.87882	0.720097	0	0.0435657	-2.37761	5.13115	0.946299	0	0.178989	-0.000259782	4.45699	0.867189	0
	0.0703644	4.95065	0.755026	0	0.039399	-1.9351	5.15602	0.969193	0	0.135168	-0.000172884	4.66993	0.850287	0
	0.0935217	4.79701	0.808074	0	0.0622303	-1.95547	5.00454	0.947363	0	0.189744	-0.000256702	4.38018	0.933596	0
	0.0934856	4.79234	0.830574	0	0.0632698	-1.88825	4.99273	0.964834	0	0.177799	-0.000224934	4.42709	0.931303	0
	0.0741903	4.90153	0.780995	0	0.0467184	-1.71679	5.08373	0.943236	0	0.120541	-0.000123655	4.70074	0.827798	0
	0.0776523	4.87113	0.93471	0	0.0665539	-0.693565	4.94474	0.966115	0	0.0826144	-1.32382e-05	4.84964	0.935313	0
	0.0835064	4.85927	0.877204	0	0.0628024	-1.29384	4.99658	0.963172	0	0.144651	-0.000163122	4.59439	0.948665	0
	0.0921698	4.78656	0.915794	0	0.0761754	-0.999527	4.89264	0.960809	0	0.143396	-0.000136663	4.56465	0.959486	0
	0.0811577	4.86807	0.914413	0	0.0658095	-0.959143	4.96986	0.967562	0	0.125044	-0.00011708	4.67796	0.955761	0
	0.0762285	4.92156	0.691212	0	0.0456095	-1.91346	5.12463	0.857678	0	0.189137	-0.000301219	4.43244	0.899605	0
	0.0642765	4.97665	0.781566	0	0.0397491	-1.53278	5.13932	0.953078	0	0.115461	-0.000136551	4.75492	0.856361	0
	0.104143	4.70808	0.820052	0	0.0705823	-2.09729	4.93066	0.951882	0	0.19082	-0.000231237	4.3326	0.905437	0
	0.0737492	4.92919	0.834611	0	0.0535243	-1.2639	5.06332	0.933703	0	0.142616	-0.000183724	4.63086	0.942697	0
	0.0756659	4.9227	0.65214	0	0.031196	-2.77903	5.21763	0.95741	0	0.18468	-0.00029083	4.45045	0.839336	0
	0.0967883	4.77468	0.738396	0	0.0528765	-2.74415	5.06591	0.959483	0	0.201025	-0.000278083	4.32313	0.863267	0
	0.0638373	4.99186	0.7776	0	0.0425567	-1.32988	5.133	0.910722	0	0.132097	-0.000182103	4.69616	0.907365	0
	0.0949967	4.76004	0.834465	0	0.063951	-1.94011	4.96594	0.972156	0	0.153783	-0.00015683	4.50538	0.883553	0
	0.0918389	4.80977	0.921367	0	0.078949	-0.80552	4.89526	0.951237	0	0.148116	-0.000150137	4.56598	0.974544	0
	0.0586036	5.04656	0.719412	0	0.0336373	-1.5602	5.21214	0.911999	0	0.138839	-0.000214054	4.69898	0.907959	0
	0.0998701	4.74845	0.850414	0	0.0761116	-1.48472	4.90602	0.927418	0	0.196581	-0.000258006	4.3295	0.968345	0
	0.0733041	4.92562	0.769334	0	0.0463761	-1.6828	5.10421	0.926837	0	0.141379	-0.000181611	4.63072	0.867937	0
	0.100707	4.73611	0.88163	0	0.0803335	-1.2732	4.87123	0.940041	0	0.179471	-0.000210127	4.3949	0.963142	0
	0.103471	4.70641	0.930839	0	0.0893054	-0.885248	4.80036	0.959574	0	0.163466	-0.000160056	4.44651	0.979078	0
	0.0517403	5.05945	0.841683	0	0.0364007	-0.95861	5.16119	0.957449	0	0.0827727	-8.27885e-05	4.92502	0.888273	0
	0.0920591	4.77738	0.88428	0	0.073581	-1.15474	4.89993	0.94198	0	0.148261	-0.000149935	4.53392	0.934946	0
	0.0674433	4.95596	0.604105	0	0.0271579	-2.51753	5.22314	0.894691	0	0.164643	-0.000259311	4.53489	0.777615	0
	0.112632	4.65045	0.894127	0	0.0862464	-1.64891	4.82544	0.972736	0	0.189317	-0.00020458	4.31825	0.957428	0
[truncated: 2,003 more rows]

## Sheet: Table S6
Table S6. Fitting the beta-Diversity Area Relationship (beta-DAR) with 100 times of resampling of 1473-Subjects AGP datasets
Diversity Order	Power Law (PL)				PL with Inverse Exponential Cutoff (PLIEC)					PL with Exponential Cutoff (PLEC)
	z	ln(c)	R	p-value	z	d	ln(c)	R	p-value	z	d	ln(c)	R	p-value
q=0	0.313567	0.954795	0.990733	0	0.288268	-2.11193	1.1241	0.99731	0	0.378911	-0.00017099	0.669074	0.997158	0
	0.305054	0.992014	0.987749	0	0.276044	-2.42173	1.18616	0.996847	0	0.368058	-0.000164865	0.716528	0.994041	0
	0.28532	1.1479	0.981689	0	0.251205	-2.84792	1.37621	0.995945	0	0.366251	-0.000211776	0.794026	0.993451	0
	0.300005	1.04846	0.988267	0	0.272071	-2.33186	1.2354	0.996995	0	0.370657	-0.00018488	0.739531	0.996445	0
	0.307683	0.988125	0.992863	0	0.28455	-1.93115	1.14294	0.998589	0	0.362103	-0.000142402	0.750174	0.997506	0
	0.308032	1.00362	0.984738	0	0.274609	-2.79012	1.2273	0.996529	0	0.390006	-0.000214505	0.645189	0.995131	0
	0.318527	0.910885	0.992948	0	0.296194	-1.86434	1.06034	0.99793	0	0.379007	-0.000158262	0.646432	0.998297	0
	0.313731	0.965872	0.988179	0	0.286635	-2.26196	1.14721	0.995692	0	0.392762	-0.000206804	0.620306	0.997529	0
	0.312469	0.959418	0.992301	0	0.288618	-1.99107	1.11903	0.998198	0	0.373583	-0.000159921	0.692192	0.997971	0
	0.313864	0.947367	0.990557	0	0.286704	-2.26725	1.12912	0.998117	0	0.373201	-0.000155273	0.687909	0.995847	0
	0.318247	0.931132	0.990255	0	0.293276	-2.08457	1.09824	0.996473	0	0.392076	-0.000193193	0.608309	0.998207	0
	0.321552	0.90779	0.989579	0	0.294869	-2.22744	1.08636	0.996526	0	0.398133	-0.000200396	0.572932	0.997953	0
	0.30615	1.01181	0.987273	0	0.275778	-2.53541	1.21507	0.997165	0	0.381881	-0.00019817	0.680674	0.996282	0
	0.297779	1.0532	0.992681	0	0.274981	-1.90314	1.20577	0.998616	0	0.35095	-0.000139136	0.820704	0.997411	0
	0.310842	0.972854	0.988451	0	0.28047	-2.53543	1.17611	0.99806	0	0.375832	-0.000170063	0.688681	0.994903	0
	0.313817	0.959869	0.988487	0	0.285156	-2.39254	1.15167	0.996887	0	0.389786	-0.000198794	0.627689	0.997127	0
	0.318128	0.925901	0.988197	0	0.288358	-2.48516	1.12513	0.997012	0	0.394101	-0.000198805	0.593701	0.996605	0
	0.310132	0.971936	0.993723	0	0.287435	-1.8947	1.12383	0.999154	0	0.358146	-0.000125641	0.761992	0.997285	0
	0.326325	0.863485	0.993673	0	0.304039	-1.8604	1.01263	0.998404	0	0.381148	-0.000143459	0.623767	0.997866	0
	0.321671	0.890936	0.991373	0	0.297289	-2.03543	1.05411	0.997184	0	0.391742	-0.000183358	0.584548	0.998396	0
	0.320384	0.898612	0.993389	0	0.298276	-1.84555	1.04656	0.998217	0	0.379992	-0.000155981	0.637971	0.998527	0
	0.29983	1.04779	0.987253	0	0.268906	-2.58151	1.25475	0.99794	0	0.364061	-0.000168078	0.766938	0.994017	0
	0.315563	0.948004	0.989327	0	0.287847	-2.31374	1.13349	0.997106	0	0.389384	-0.00019317	0.625219	0.997405	0
	0.294328	1.08071	0.992596	0	0.270688	-1.97342	1.23891	0.999126	0	0.338978	-0.000116839	0.885473	0.996013	0
	0.321618	0.880969	0.991983	0	0.297379	-2.02342	1.04318	0.997731	0	0.383507	-0.00016195	0.610353	0.997471	0
	0.310736	0.958606	0.989985	0	0.284523	-2.18816	1.13402	0.997167	0	0.376875	-0.000173072	0.669406	0.996682	0
	0.293896	1.06463	0.989244	0	0.26616	-2.31539	1.25025	0.998217	0	0.350631	-0.000148462	0.816556	0.994751	0
	0.325251	0.872398	0.993319	0	0.303697	-1.79931	1.01664	0.997772	0	0.385776	-0.00015838	0.607748	0.998459	0
	0.31359	0.961074	0.986041	0	0.284372	-2.43909	1.15661	0.99476	0	0.397123	-0.000218586	0.59582	0.996468	0
	0.321893	0.916895	0.989043	0	0.295211	-2.18862	1.09482	0.995873	0	0.404026	-0.000220317	0.559738	0.998627	0
	0.314542	0.955009	0.988393	0	0.288028	-2.2134	1.13245	0.995553	0	0.393696	-0.000207126	0.608904	0.997726	0
	0.318543	0.901274	0.994395	0	0.297118	-1.78854	1.04465	0.998987	0	0.364553	-0.000120397	0.700092	0.997498	0
	0.319446	0.899327	0.99276	0	0.295588	-1.99162	1.05899	0.998409	0	0.36833	-0.000127918	0.685579	0.996236	0
	0.301238	1.03918	0.988351	0	0.272626	-2.3885	1.23066	0.997432	0	0.365745	-0.000168799	0.757124	0.995117	0
	0.314442	0.932189	0.990015	0	0.286835	-2.30456	1.11694	0.997793	0	0.37507	-0.000158651	0.667086	0.995514	0
	0.323007	0.900692	0.988731	0	0.296029	-2.25208	1.08123	0.995762	0	0.405263	-0.000215245	0.541021	0.99829	0
	0.309487	0.981016	0.990096	0	0.282555	-2.24823	1.16125	0.997737	0	0.374952	-0.000171307	0.694765	0.99671	0
	0.299646	1.06113	0.983303	0	0.266353	-2.77926	1.28393	0.995645	0	0.385473	-0.000224588	0.685848	0.995315	0
	0.316085	0.943588	0.98998	0	0.289979	-2.17926	1.11829	0.996865	0	0.387759	-0.000187554	0.630188	0.997577	0
	0.297928	1.07477	0.980813	0	0.265922	-2.67186	1.28896	0.992327	0	0.392729	-0.00024807	0.660248	0.99558	0
	0.318875	0.900084	0.99085	0	0.291597	-2.27711	1.08263	0.998241	0	0.381884	-0.00016488	0.624572	0.99663	0
	0.300085	1.04482	0.989221	0	0.2729	-2.26933	1.22674	0.997492	0	0.364977	-0.000169807	0.761073	0.996127	0
	0.315223	0.938463	0.988593	0	0.287704	-2.29725	1.12262	0.996272	0	0.388707	-0.00019229	0.61715	0.996609	0
	0.296299	1.07004	0.990519	0	0.269778	-2.21389	1.24752	0.998605	0	0.355776	-0.000155638	0.809973	0.996481	0
	0.314073	0.935242	0.990111	0	0.286757	-2.28034	1.11805	0.997745	0	0.377334	-0.000165538	0.658631	0.996111	0
	0.298684	1.06052	0.98905	0	0.270307	-2.36885	1.25042	0.998142	0	0.363395	-0.000169334	0.777565	0.99598	0
	0.301431	1.03452	0.986312	0	0.270755	-2.56074	1.2398	0.996708	0	0.373522	-0.000188646	0.719293	0.994728	0
	0.308077	0.984202	0.986885	0	0.277792	-2.52817	1.18688	0.996594	0	0.378515	-0.000184321	0.676204	0.994584	0
	0.325356	0.866364	0.991729	0	0.299917	-2.12361	1.03661	0.997912	0	0.388893	-0.000166262	0.588543	0.997379	0
	0.313838	0.950364	0.98792	0	0.284663	-2.43549	1.14561	0.996617	0	0.38793	-0.000193882	0.62639	0.996135	0
	0.304227	1.02437	0.989251	0	0.275816	-2.37163	1.2145	0.998039	0	0.368818	-0.000169021	0.741942	0.995909	0
	0.296292	1.08453	0.984887	0	0.264805	-2.62854	1.29525	0.996202	0	0.373395	-0.00020176	0.74739	0.994828	0
	0.306066	0.997503	0.989177	0	0.277484	-2.38599	1.18878	0.997964	0	0.363326	-0.000149836	0.74713	0.99435	0
	0.304683	0.993386	0.989399	0	0.27657	-2.34685	1.18152	0.997981	0	0.363807	-0.000154714	0.734861	0.994965	0
	0.300984	1.03126	0.988621	0	0.27304	-2.33267	1.21827	0.997301	0	0.367073	-0.000172941	0.742282	0.995736	0
	0.306683	0.98823	0.990896	0	0.280736	-2.16601	1.16187	0.998126	0	0.36038	-0.000140512	0.753437	0.995436	0
	0.310501	0.982252	0.99097	0	0.284636	-2.15922	1.15535	0.99798	0	0.376036	-0.000171488	0.695698	0.997561	0
	0.292231	1.08116	0.991793	0	0.266903	-2.11434	1.25066	0.999387	0	0.338055	-0.000119912	0.880785	0.99544	0
	0.303878	1.01092	0.984088	0	0.27275	-2.59846	1.21923	0.994596	0	0.380365	-0.000200149	0.67647	0.993384	0
	0.299235	1.04497	0.987908	0	0.271243	-2.33672	1.2323	0.996713	0	0.365805	-0.000174198	0.753892	0.995206	0
	0.299053	1.04147	0.986059	0	0.267148	-2.66337	1.25498	0.997476	0	0.369005	-0.00018305	0.735598	0.99411	0
	0.324016	0.884011	0.991031	0	0.296491	-1.92442	1.06161	0.997331	0	0.393336	-0.000233315	0.597819	0.997673	0
	0.312573	0.966452	0.986718	0	0.281955	-2.55599	1.17136	0.996358	0	0.393966	-0.000212986	0.610556	0.996691	0
	0.321171	0.919779	0.984979	0	0.286815	-2.4863	1.14307	0.995176	0	0.411825	-0.000290504	0.541202	0.996488	0
	0.311111	0.948768	0.991042	0	0.285278	-2.15651	1.12165	0.998008	0	0.373812	-0.000164074	0.674604	0.997054	0
	0.315952	0.952	0.988001	0	0.282689	-2.24297	1.16499	0.997346	0	0.385737	-0.000247333	0.667369	0.995026	0
	0.313647	0.946645	0.991379	0	0.287284	-2.2007	1.12307	0.998519	0	0.369859	-0.000147094	0.700852	0.996139	0
	0.311568	0.995276	0.986955	0	0.276533	-2.36246	1.21961	0.997598	0	0.385349	-0.000261495	0.694347	0.995018	0
	0.307411	0.999156	0.991764	0	0.283528	-1.99365	1.15898	0.99787	0	0.367489	-0.00015721	0.73646	0.997423	0
	0.330159	0.857134	0.990882	0	0.300092	-2.02619	1.04964	0.997899	0	0.399354	-0.000245459	0.574974	0.997227	0
	0.302622	1.02278	0.987168	0	0.272164	-2.54265	1.22662	0.997347	0	0.374331	-0.000187646	0.709232	0.995437	0
	0.298947	1.05968	0.988755	0	0.2683	-2.21913	1.25888	0.998165	0	0.360767	-0.000197944	0.801468	0.994973	0
	0.318574	0.904681	0.993655	0	0.295139	-1.95628	1.06151	0.999141	0	0.366642	-0.000125783	0.6945	0.997039	0
	0.325508	0.877748	0.990246	0	0.295718	-2.00753	1.06848	0.997328	0	0.399153	-0.000261246	0.57744	0.997632	0
	0.302932	1.00344	0.989192	0	0.275905	-2.25618	1.18431	0.997216	0	0.367285	-0.000168396	0.722056	0.995858	0
	0.324328	0.905648	0.990643	0	0.297109	-2.03673	1.08378	0.997145	0	0.398407	-0.000226366	0.592879	0.998266	0
	0.309433	0.96823	0.990424	0	0.282577	-2.24189	1.14796	0.998028	0	0.367335	-0.000151518	0.715047	0.995606	0
	0.317586	0.921294	0.990528	0	0.289366	-2.11167	1.10598	0.997813	0	0.381302	-0.000194698	0.652281	0.996414	0
	0.316653	0.938585	0.992229	0	0.293294	-1.94998	1.09491	0.997738	0	0.380406	-0.000166826	0.659821	0.998236	0
	0.298203	1.0498	0.991706	0	0.269333	-1.94551	1.23464	0.99964	0	0.343491	-0.000160653	0.865127	0.995046	0
	0.303136	1.01717	0.991167	0	0.277809	-2.11426	1.18666	0.998221	0	0.363585	-0.00015818	0.752851	0.997055	0
	0.322688	0.903084	0.993027	0	0.295855	-1.87611	1.07623	0.999077	0	0.377109	-0.000183166	0.678406	0.997168	0
	0.311348	0.965939	0.990878	0	0.284753	-2.22015	1.14392	0.998248	0	0.374163	-0.000164371	0.691278	0.996902	0
	0.300225	1.03744	0.987165	0	0.266682	-2.42742	1.25544	0.998308	0	0.371003	-0.00022681	0.741865	0.995225	0
	0.311712	0.963801	0.991412	0	0.286449	-2.1089	1.13286	0.998053	0	0.370545	-0.000153951	0.706551	0.996689	0
	0.311987	0.987337	0.986293	0	0.27898	-2.39004	1.20188	0.996287	0	0.394495	-0.000264185	0.642714	0.996417	0
	0.306567	0.981626	0.988848	0	0.277201	-2.45143	1.17815	0.998088	0	0.366654	-0.000157235	0.718889	0.994523	0
	0.314164	0.965679	0.985066	0	0.279415	-2.51616	1.19155	0.99597	0	0.398004	-0.000268448	0.615495	0.995361	0
	0.316343	0.920581	0.993272	0	0.292948	-1.95295	1.07714	0.998815	0	0.362141	-0.000119842	0.720328	0.996386	0
	0.301944	1.02825	0.989207	0	0.273054	-2.0907	1.21601	0.997408	0	0.369615	-0.000216855	0.745654	0.996509	0
	0.304245	1.02082	0.987401	0	0.273276	-2.58527	1.22808	0.997813	0	0.370066	-0.000172239	0.733015	0.9943	0
	0.311603	0.970728	0.988436	0	0.28091	-2.22251	1.17024	0.997124	0	0.383277	-0.000229494	0.671359	0.996121	0
	0.309461	0.970513	0.99228	0	0.285842	-1.97172	1.12858	0.998176	0	0.368568	-0.000154668	0.712065	0.997688	0
	0.324239	0.895433	0.991358	0	0.295057	-2.04028	1.08372	0.998429	0	0.384625	-0.000203245	0.646126	0.996397	0
	0.31327	0.946357	0.990083	0	0.285531	-2.3156	1.13199	0.997994	0	0.375148	-0.000161919	0.675793	0.995853	0
	0.316844	0.940778	0.990585	0	0.28876	-2.03242	1.1233	0.997638	0	0.379983	-0.000202328	0.67711	0.996371	0
	0.321887	0.893042	0.991419	0	0.299313	-1.88441	1.04411	0.996395	0	0.392884	-0.000185783	0.582603	0.998618	0
	0.342545	0.781418	0.991555	0	0.31438	-1.96804	0.963129	0.997459	0	0.416717	-0.00024986	0.475254	0.998362	0
	0.296129	1.08336	0.986989	0	0.265885	-2.5247	1.28575	0.997467	0	0.36939	-0.000191707	0.763017	0.995998	0
	0.324161	0.902474	0.990485	0	0.296826	-1.97816	1.08013	0.99687	0	0.399303	-0.000240797	0.588674	0.998306	0
q=1	0.0787607	1.16662	0.830119	0	0.0486377	-2.51463	1.36821	0.946235	0	0.156776	-0.000204147	0.82549	0.944287	0
	0.0971224	1.01075	0.909077	0	0.071461	-2.14218	1.18248	0.971842	0	0.15634	-0.000154957	0.751819	0.95837	0
	0.0628755	1.28859	0.721325	0	0.0267722	-3.01385	1.5302	0.933459	0	0.145336	-0.00021578	0.92803	0.88795	0
	0.0772898	1.1666	0.824932	0	0.0458685	-2.623	1.37688	0.954284	0	0.144568	-0.00017605	0.872424	0.913788	0
	0.0484327	1.34553	0.751243	0	0.0240194	-2.03799	1.50891	0.92617	0	0.0820586	-8.79909e-05	1.1985	0.803664	0
	0.0907806	1.08866	0.848396	0	0.0585118	-2.69375	1.3046	0.951773	0	0.18112	-0.000236397	0.69364	0.9661	0
	0.100219	0.996414	0.95697	0	0.0824991	-1.47922	1.115	0.987105	0	0.138278	-9.95923e-05	0.829997	0.977428	0
	0.0756406	1.19177	0.803077	0	0.0441823	-2.6261	1.40229	0.934449	0	0.150302	-0.00019537	0.865309	0.912797	0
	0.072178	1.19681	0.898069	0	0.050457	-1.81323	1.34217	0.977747	0	0.112929	-0.000106636	1.01862	0.939978	0
	0.0689319	1.23769	0.811485	0	0.0388609	-2.51028	1.43893	0.956526	0	0.128528	-0.000155948	0.977106	0.897768	0
	0.100358	1.02711	0.888561	0	0.0792013	-1.76613	1.1687	0.928085	0	0.189534	-0.000233354	0.637182	0.988094	0
	0.102574	1.00769	0.886142	0	0.0724348	-2.51597	1.20939	0.961235	0	0.18447	-0.000214303	0.649598	0.967073	0
	0.0833441	1.14292	0.842507	0	0.0518965	-2.6252	1.35337	0.957397	0	0.166913	-0.000218681	0.777509	0.961066	0
	0.0315051	1.48117	0.620766	0	0.00557018	-2.16501	1.65473	0.959009	0	0.0780447	-0.000121783	1.27767	0.798313	0
	0.0865296	1.12601	0.795317	0	0.0472796	-3.27653	1.38868	0.948072	0	0.168676	-0.000214957	0.76682	0.89629	0
	0.0758134	1.20392	0.761484	0	0.0397095	-3.0139	1.44553	0.921384	0	0.173741	-0.000256255	0.775724	0.932599	0
	0.111955	0.931181	0.888911	0	0.0791491	-2.7386	1.15073	0.963845	0	0.198389	-0.000226178	0.553242	0.965028	0
	0.0629515	1.27345	0.802804	0	0.0341914	-2.40085	1.46591	0.95904	0	0.124057	-0.000159899	1.00626	0.909089	0
	0.0952078	1.05004	0.913674	0	0.0719522	-1.94134	1.20567	0.967843	0	0.153642	-0.000152908	0.794529	0.963858	0
	0.109268	0.942834	0.935533	0	0.0858601	-1.95405	1.09948	0.978474	0	0.172625	-0.000165791	0.6658	0.981523	0
	0.0658232	1.24922	0.834727	0	0.0427856	-1.92314	1.40339	0.933498	0	0.130266	-0.000168631	0.967443	0.947034	0
	0.0532732	1.33026	0.717247	0	0.0206306	-2.72495	1.54871	0.953768	0	0.100677	-0.000124044	1.12298	0.797803	0
	0.0787208	1.17088	0.808321	0	0.0449991	-2.81504	1.39656	0.948011	0	0.164897	-0.000225502	0.794073	0.942332	0
	0.0222777	1.55443	0.462001	0	-0.00379572	-2.17657	1.72892	0.900956	0	0.0552449	-8.62673e-05	1.41028	0.594555	0
	0.113029	0.9068	0.926181	0	0.0890538	-2.0014	1.06725	0.967877	0	0.187477	-0.000194813	0.581272	0.984539	0
	0.081278	1.1465	0.855435	0	0.0529126	-2.3679	1.33632	0.95611	0	0.149306	-0.000178014	0.849037	0.940941	0
	0.0461453	1.35953	0.69837	0	0.0157173	-2.54008	1.56316	0.960029	0	0.0965787	-0.000131973	1.139	0.813804	0
	0.107013	0.968537	0.935991	0	0.08646	-1.71575	1.10608	0.970673	0	0.170669	-0.000166572	0.690199	0.984357	0
	0.078713	1.166	0.742276	0	0.0439778	-2.89964	1.39845	0.877796	0	0.176194	-0.000255085	0.739753	0.896755	0
	0.107799	0.997227	0.875401	0	0.0800345	-2.27637	1.18236	0.932107	0	0.213156	-0.000282805	0.539152	0.992599	0
	0.0859133	1.14386	0.76673	0	0.0524079	-2.79698	1.36808	0.877972	0	0.209165	-0.000322521	0.60493	0.974882	0
	0.0793149	1.14225	0.894751	0	0.0592052	-1.67872	1.27682	0.951782	0	0.13495	-0.000145585	0.898977	0.95844	0
	0.0921546	1.03799	0.916989	0	0.0675282	-2.05577	1.20279	0.981704	0	0.123128	-8.10496e-05	0.902555	0.932379	0
	0.0554472	1.33053	0.733691	0	0.0254382	-2.50511	1.53135	0.927875	0	0.112787	-0.000150045	1.0798	0.843084	0
	0.087398	1.072	0.846158	0	0.0544634	-2.74933	1.2924	0.961267	0	0.155573	-0.000178397	0.7739	0.920064	0
	0.0742198	1.22227	0.771039	0	0.0381545	-3.01068	1.46362	0.939014	0	0.170004	-0.000250645	0.803444	0.944022	0
	0.0663364	1.24521	0.738482	0	0.030278	-3.01011	1.48652	0.935457	0	0.150264	-0.000219618	0.878232	0.898282	0
	0.083173	1.15328	0.786036	0	0.0473168	-2.99323	1.39324	0.923484	0	0.189296	-0.0002777	0.689248	0.958769	0
	0.126452	0.832686	0.942458	0	0.106936	-1.62913	0.963288	0.965152	0	0.201977	-0.00019763	0.502449	0.991546	0
	0.0740174	1.2291	0.722363	0	0.0390027	-2.92298	1.46342	0.872214	0	0.189529	-0.000302268	0.724014	0.950048	0
	0.107009	0.94526	0.913987	0	0.0782778	-2.39848	1.13754	0.979083	0	0.164419	-0.000150228	0.694231	0.952583	0
	0.0818618	1.13079	0.853716	0	0.0539057	-2.33374	1.31787	0.950138	0	0.151414	-0.000182002	0.826663	0.941526	0
	0.0898312	1.09695	0.828373	0	0.0591206	-2.56368	1.30247	0.922124	0	0.185426	-0.000250149	0.678952	0.958664	0
	0.0353376	1.4553	0.595878	0	0.00543867	-2.49592	1.65539	0.935523	0	0.0922992	-0.000149055	1.20623	0.79467	0
	0.107699	0.948691	0.941587	0	0.0850731	-1.88881	1.10011	0.983188	0	0.159432	-0.000135373	0.722485	0.973591	0
	0.034546	1.48864	0.511472	0	-0.00293525	-3.12888	1.73947	0.944322	0	0.115479	-0.000211783	1.13475	0.831753	0
	0.0417945	1.41791	0.492644	0	-0.00303631	-3.74241	1.71793	0.902276	0	0.13981	-0.000256485	0.989333	0.801652	0
	0.0450338	1.36825	0.552816	0	0.00466612	-3.36984	1.63839	0.898931	0	0.119869	-0.000195827	1.04102	0.747306	0
	0.0917589	1.05038	0.901991	0	0.0636819	-2.34382	1.23827	0.984612	0	0.137327	-0.00011924	0.851131	0.934722	0
	0.0890076	1.09734	0.831047	0	0.0532949	-2.98124	1.33633	0.958202	0	0.168942	-0.000209171	0.747818	0.926033	0
	0.0614886	1.28883	0.75551	0	0.028097	-2.78748	1.51229	0.956684	0	0.136635	-0.00019664	0.960247	0.908974	0
	0.0853662	1.13181	0.830928	0	0.0535723	-2.6541	1.34458	0.941498	0	0.172891	-0.000229033	0.749098	0.952845	0
	0.0798505	1.12441	0.829517	0	0.0494357	-2.53898	1.32795	0.944657	0	0.107881	-7.33503e-05	1.00184	0.844692	0
	0.0665565	1.2251	0.816838	0	0.0364367	-2.51436	1.42667	0.973056	0	0.120957	-0.000142354	0.987232	0.894867	0
	0.0437411	1.39546	0.641574	0	0.0105745	-2.7687	1.61742	0.946507	0	0.109972	-0.00017331	1.10586	0.833291	0
	0.0672322	1.21875	0.821987	0	0.0399114	-2.2807	1.40159	0.950774	0	0.112502	-0.000118461	1.0208	0.876042	0
	0.07107	1.22309	0.848084	0	0.0425548	-2.38041	1.41392	0.977843	0	0.124992	-0.0001411	0.987317	0.918314	0
	0.0600253	1.25784	0.840401	0	0.0388239	-1.76986	1.39972	0.94158	0	0.0798384	-5.18465e-05	1.1712	0.854008	0
	0.0673525	1.23394	0.705533	0	0.0332409	-2.84759	1.46222	0.871234	0	0.147082	-0.000208634	0.885316	0.840701	0
	0.0592478	1.29326	0.773143	0	0.0311472	-2.34579	1.48132	0.93429	0	0.120793	-0.000161048	1.02415	0.889387	0
	0.0807638	1.14479	0.875555	0	0.0526657	-2.34558	1.33283	0.977989	0	0.141578	-0.000159136	0.878877	0.947011	0
	0.0990272	1.03001	0.903098	0	0.0721217	-1.88002	1.20359	0.960178	0	0.171951	-0.000245655	0.728998	0.972387	0
	0.091755	1.08797	0.842946	0	0.057464	-2.86256	1.31745	0.955843	0	0.180743	-0.000232859	0.698867	0.954364	0
	0.0920155	1.08967	0.827553	0	0.058005	-2.46127	1.31071	0.924669	0	0.189333	-0.000311856	0.68327	0.954384	0
	0.0620845	1.2624	0.842957	0	0.0397706	-1.86273	1.41173	0.947841	0	0.0898964	-7.27772e-05	1.14079	0.86793	0
	0.0615591	1.28261	0.641762	0	0.0112953	-3.38935	1.60446	0.939527	0	0.158036	-0.000341934	0.889109	0.84131	0
	0.0862385	1.11194	0.854043	0	0.0532567	-2.75328	1.33266	0.973497	0	0.156214	-0.000183108	0.80597	0.934493	0
	0.0582928	1.33605	0.641561	0	0.0138005	-2.99828	1.6209	0.90695	0	0.135249	-0.000272993	1.02224	0.788317	0
	0.078954	1.14742	0.891322	0	0.0586779	-1.69262	1.28311	0.949562	0	0.112566	-8.79535e-05	1.00045	0.915202	0
	0.102125	1.00807	0.891463	0	0.0688379	-2.24318	1.22118	0.969231	0	0.182074	-0.00028361	0.682051	0.968081	0
	0.0733804	1.18719	0.838503	0	0.0427043	-2.56079	1.39248	0.976992	0	0.126801	-0.000139789	0.953606	0.902627	0
	0.033454	1.5139	0.439201	0	-0.0114806	-3.25183	1.80594	0.908767	0	0.121814	-0.000283152	1.14491	0.768058	0
	0.0957425	1.03829	0.89334	0	0.0661517	-2.47019	1.23632	0.976753	0	0.158909	-0.000165292	0.762094	0.94981	0
	0.122894	0.867574	0.921811	0	0.0936053	-1.97369	1.05509	0.965636	0	0.202937	-0.000283945	0.541174	0.977336	0
	0.0957002	1.02775	0.918131	0	0.073082	-1.88813	1.17911	0.969183	0	0.155938	-0.000157628	0.764352	0.971099	0
	0.0610917	1.31368	0.734287	0	0.0247921	-2.71622	1.55124	0.946112	0	0.145984	-0.000259407	0.955254	0.920602	0
	0.0929121	1.05166	0.917458	0	0.0687852	-2.01407	1.21312	0.97871	0	0.152236	-0.000155236	0.792264	0.971878	0
	0.0998633	1.00693	0.886542	0	0.0688743	-2.31884	1.20973	0.963057	0	0.169719	-0.000213462	0.711988	0.948607	0
	0.0858453	1.1256	0.871278	0	0.0587945	-2.25816	1.30663	0.955702	0	0.159571	-0.000192924	0.803227	0.962752	0
	0.0593497	1.27857	0.817661	0	0.0324947	-1.80973	1.45051	0.950357	0	0.0918141	-0.000115163	1.14619	0.852694	0
	0.0903592	1.05702	0.933967	0	0.0734493	-1.41161	1.17019	0.966853	0	0.145931	-0.000145418	0.814032	0.98547	0
	0.0826933	1.1338	0.917508	0	0.0606404	-1.54187	1.2761	0.973466	0	0.0957033	-4.37884e-05	1.08009	0.920839	0
	0.070112	1.20415	0.845579	0	0.0413955	-2.39721	1.39633	0.980023	0	0.114458	-0.000116042	1.01025	0.894823	0
	0.0386746	1.42285	0.623739	0	0.00415161	-2.49836	1.64722	0.976159	0	0.0882067	-0.000158727	1.216	0.759819	0
	0.0675417	1.22823	0.83639	0	0.0396459	-2.32871	1.41491	0.971458	0	0.117344	-0.00013032	1.01046	0.901946	0
	0.0716642	1.18244	0.835275	0	0.0423577	-2.12206	1.37293	0.953935	0	0.112286	-0.000130069	1.01277	0.873971	0
	0.0863149	1.07679	0.89058	0	0.0579553	-2.36742	1.26658	0.98404	0	0.128627	-0.000110721	0.891778	0.922085	0
	0.080039	1.17087	0.771437	0	0.0369487	-3.12013	1.45095	0.953405	0	0.164296	-0.000269784	0.818943	0.888649	0
	0.104051	0.973402	0.920313	0	0.0785401	-2.12965	1.14413	0.975274	0	0.154131	-0.000131045	0.754427	0.951714	0
	0.044812	1.40481	0.630191	0	0.00949936	-2.55551	1.63431	0.919607	0	0.120721	-0.000243251	1.08781	0.856354	0
	0.0540544	1.33115	0.670967	0	0.0163158	-3.15037	1.58371	0.948275	0	0.104423	-0.000131803	1.11091	0.753206	0
	0.0888718	1.09478	0.897062	0	0.0631058	-1.86464	1.26224	0.963196	0	0.157376	-0.000219522	0.808708	0.972514	0
	0.083544	1.11587	0.889948	0	0.0571854	-2.20037	1.29227	0.976387	0	0.132415	-0.000127883	0.902181	0.934457	0
	0.0894544	1.06636	0.858385	0	0.0560422	-2.33468	1.28192	0.958339	0	0.15419	-0.00021807	0.79915	0.922063	0
	0.0863645	1.09476	0.835581	0	0.0503488	-3.00654	1.33579	0.972961	0	0.15218	-0.000172222	0.806983	0.905364	0
	0.0530443	1.34801	0.645565	0	0.0144817	-2.7907	1.59863	0.90408	0	0.143699	-0.000290507	0.969426	0.880842	0
	0.098649	1.01451	0.924803	0	0.0765197	-1.84732	1.1626	0.97125	0	0.15962	-0.000159547	0.747905	0.976295	0
	0.123303	0.873361	0.947336	0	0.0964109	-1.87906	1.04686	0.986333	0	0.185155	-0.000208357	0.618053	0.981731	0
	0.0466323	1.37305	0.750552	0	0.0193834	-2.2747	1.55541	0.978224	0	0.0839146	-9.7559e-05	1.21003	0.819278	0
	0.0914034	1.13108	0.818866	0	0.055932	-2.56699	1.36161	0.924236	0	0.202281	-0.00035531	0.668044	0.980637	0
q=2	0.0451607	0.972224	0.739689	0	0.0297609	-1.28555	1.07528	0.822999	0	0.0676779	-5.89222e-05	0.873766	0.766743	0
	0.0539863	0.898569	0.853201	0	0.0390602	-1.24602	0.998458	0.917506	0	0.0693649	-4.02422e-05	0.831325	0.863511	0
	0.0128507	1.23564	0.201324	6.32827e-15	-0.0194039	-2.69256	1.4515	0.75035	0	0.0783886	-0.000171497	0.949074	0.596991	0
	0.0674691	0.819374	0.762962	0	0.0457416	-1.81378	0.964779	0.840025	0	0.120708	-0.000139314	0.586583	0.83109	0
	-0.0244626	1.42841	0.442253	0	-0.0336253	-0.764889	1.48973	0.501734	0	-0.069879	0.000118844	1.627	0.630543	0
	0.0512054	0.964547	0.702749	0	0.0286229	-1.88516	1.11567	0.830907	0	0.116913	-0.000171943	0.677234	0.858788	0
	0.0370391	1.01733	0.701154	0	0.0297187	-0.611097	1.06632	0.728637	0	0.0592779	-8.74181e-05	0.979639	0.51255	0
	0.0258709	1.12571	0.41855	0	0.00136047	-2.0461	1.28974	0.704944	0	0.0661227	-0.000131625	0.999909	0.61311	0
	0.0385879	1.01852	0.781553	0	0.0346846	-0.325841	1.04464	0.789693	0	0.114096	-0.000160588	0.681828	0.864945	0
	0.0158222	1.21985	0.305478	0	-0.00606745	-1.82732	1.36634	0.677347	0	0.0945207	-6.72627e-05	0.710505	0.846746	0
	0.0527273	0.950168	0.72948	0	0.046429	-0.525767	0.992317	0.740052	0	0.105764	-0.000213549	0.811943	0.806143	0
	0.0688162	0.822899	0.829584	0	0.048263	-1.71575	0.960445	0.902125	0	0.119635	-0.000120095	0.607851	0.870192	0
	0.024156	1.16878	0.383453	0	-0.00624005	-2.53741	1.3722	0.789578	0	0.135274	-0.000291465	0.695754	0.80916	0
	-0.0435613	1.61315	0.667915	0	-0.0648024	-1.77317	1.7553	0.814345	0	0.15042	-0.000194161	0.465749	0.919179	0
	0.0737409	0.808527	0.823705	0	0.0520479	-1.8109	0.9537	0.893667	0	0.0571409	-0.000111861	1.03453	0.573376	0
	0.0238902	1.18279	0.295207	0	-0.0137136	-3.13911	1.43444	0.727296	0	0.105011	-0.000109454	0.703321	0.836511	0
	0.0762213	0.790188	0.811201	0	0.0481847	-2.34045	0.977814	0.916642	0	0.111943	-0.000154919	0.67699	0.880352	0
	0.0143932	1.22145	0.300408	0	-0.00769402	-1.84381	1.36926	0.724642	0	0.00641656	-0.000129558	1.40998	0.741571	0
	0.0631833	0.886217	0.786466	0	0.0521718	-0.919217	0.959907	0.810537	0	0.0129999	-1.4977e-05	1.22587	0.192399	9.28368e-13
	0.0527406	0.935857	0.750073	0	0.0309547	-1.81866	1.08165	0.871234	0	0.102125	-0.000257583	0.875263	0.740663	0
	-0.0430942	1.62647	0.627752	0	-0.0707813	-2.31128	1.81175	0.8526	0	0.147039	-0.00015692	0.40923	0.955848	0
	0.00727643	1.2509	0.176716	8.60867e-12	-0.0106197	-1.49394	1.37066	0.646348	0	0.0197427	-0.000105259	1.28932	0.538138	0
	0.00368904	1.30568	0.0505912	0.0523057	-0.0346776	-3.20279	1.56244	0.754354	0	-0.0521368	1.91488e-05	1.5977	0.665639	0
	-0.0733414	1.82648	0.790871	0	-0.0970125	-1.97603	1.98489	0.871092	0	0.134136	-0.000128963	0.522353	0.945832	0
	0.0870715	0.671441	0.894402	0	0.0703096	-1.39926	0.783615	0.927695	0	0.088036	-0.000141094	0.824325	0.639369	0
	-0.020482	1.4652	0.366527	0	-0.0488259	-2.3661	1.65488	0.812883	0	0.175351	-0.000277832	0.41233	0.932448	0
	-0.0448191	1.5657	0.662997	0	-0.0673883	-1.88404	1.71674	0.817096	0	0.150278	-0.000308566	0.61162	0.906978	0
	0.0848524	0.737849	0.901374	0	0.0775629	-0.608517	0.786632	0.908154	0	0.0221584	-9.70942e-06	1.13559	0.428767	0
	0.0341168	1.06009	0.483539	0	0.0135134	-1.71994	1.19797	0.638983	0	0.00914323	-7.84103e-05	1.33069	0.423133	0
	0.0718468	0.86235	0.732441	0	0.0551278	-1.37077	0.973831	0.77139	0	0.0958595	-0.000126335	0.716506	0.757209	0
	0.0323594	1.12723	0.406477	0	0.00612446	-2.19005	1.3028	0.622454	0	0.0599615	-0.000141869	1.04765	0.550581	0
	0.0184479	1.15182	0.426192	0	0.015184	-0.272471	1.17366	0.43963	0	0.0951397	-0.000193949	0.828152	0.689992	0
	0.0516309	0.907754	0.742321	0	0.0355757	-1.34027	1.0152	0.812449	0	0.11335	-0.000219552	0.779718	0.69253	0
	-0.0208214	1.46171	0.332388	0	-0.0471032	-2.19397	1.63759	0.686063	0	0.19451	-0.000220272	0.17739	0.948639	0
	0.0475805	0.92761	0.661959	0	0.0189575	-2.38941	1.11916	0.873312	0	0.166394	-0.000299287	0.498544	0.892931	0
	0.00574606	1.28471	0.104661	5.74264e-05	-0.0225373	-2.36105	1.47399	0.744326	0	0.111528	-0.000106029	0.59569	0.844251	0
	0.021022	1.15224	0.317441	0	-0.0144789	-2.96357	1.38982	0.829955	0	0.11991	-0.000135512	0.602305	0.89905	0
	0.0294479	1.14659	0.373806	0	-0.00623121	-2.97844	1.38536	0.747974	0	0.154323	-0.000260935	0.513226	0.912672	0
	0.110333	0.545461	0.875371	0	0.101574	-0.731208	0.604079	0.880998	0	0.0985773	-3.40838e-05	0.644103	0.940443	0
	0.0520214	0.998648	0.570669	0	0.0217534	-2.52672	1.20121	0.742469	0	0.0614611	-0.000237171	1.15815	0.725447	0
	0.0710083	0.772864	0.805855	0	0.046892	-2.0132	0.934255	0.895925	0	0.0711505	-0.000231672	1.03784	0.63884	0
	0.0681241	0.828743	0.830058	0	0.054688	-1.12162	0.91866	0.862461	0	0.0624961	-3.1152e-05	0.87277	0.734856	0
	0.0546064	0.949244	0.645494	0	0.0309266	-1.97675	1.10771	0.7596	0	0.174334	-0.000302431	0.432307	0.875359	0
	-0.0349368	1.52061	0.537398	0	-0.0622393	-2.27918	1.70332	0.806041	0	0.0603146	-0.000168733	1.06448	0.614207	0
	0.0855522	0.701056	0.937195	0	0.0825842	-0.24776	0.720918	0.938348	0	0.124035	-0.000182851	0.64317	0.785957	0
	-0.0291741	1.55446	0.367728	0	-0.0747408	-3.80384	1.8594	0.900133	0	0.0634645	-8.80098e-05	0.923973	0.64864	0
	-0.0173831	1.42496	0.215694	0	-0.0643138	-3.91771	1.73902	0.860481	0	0.0399182	-7.23207e-05	1.07199	0.524156	0
	-0.0495224	1.59097	0.522775	0	-0.0890626	-3.30076	1.85558	0.793599	0	0.0266313	-2.01304e-05	1.11118	0.407459	0
	0.0505913	0.924824	0.728835	0	0.0272065	-1.95213	1.08132	0.873751	0	-0.0256436	6.16933e-05	1.4141	0.246953	0
	0.0587595	0.937663	0.595721	0	0.0180159	-3.40121	1.21033	0.839066	0	-0.0226098	0.000128542	1.27448	0.619824	0
	-0.00416696	1.34643	0.0720117	0.00570818	-0.0330208	-2.40867	1.53953	0.716918	0	0.059456	-0.000109638	0.979491	0.474741	0
	0.0541587	0.948711	0.641993	0	0.0300656	-2.01126	1.10995	0.76096	0	-0.0264961	5.56717e-05	1.41409	0.366233	0
	0.049724	0.917507	0.655533	0	0.0313895	-1.53054	1.0402	0.741131	0	0.0927535	-0.000114891	0.770524	0.881727	0
	0.0298315	1.07104	0.551987	0	0.00673062	-1.92843	1.22563	0.82375	0	0.0628331	-0.000114854	0.955114	0.657255	0
	0.0122808	1.19284	0.330352	0	-0.00591499	-1.51895	1.31461	0.774188	0	0.110869	-0.000226885	0.784001	0.748122	0
	0.0189385	1.14481	0.397745	0	0.00244206	-1.3771	1.25521	0.635468	0	0.0658515	-0.000136913	0.958801	0.604783	0
	-0.00206738	1.31101	0.0390633	0.134126	-0.0161974	-1.17956	1.40557	0.383912	0	-0.0264624	2.37223e-05	1.4598	0.409111	0
	0.0265125	1.05969	0.435184	0	0.0236827	-0.23623	1.07863	0.440227	0	0.0621915	-0.00037921	1.16661	0.612506	0
	0.0175577	1.16269	0.288586	0	-0.00367309	-1.77232	1.30478	0.576593	0	0.142015	-0.000150768	0.480019	0.950956	0
	-0.00522108	1.32106	0.149825	7.64774e-09	-0.0130269	-0.651615	1.3733	0.35372	0	0.0770694	-0.000240243	1.01486	0.513422	0
	0.0488478	0.962505	0.791156	0	0.032578	-1.35819	1.07139	0.876366	0	0.0615202	-1.28381e-05	0.877155	0.778119	0
	0.0287382	1.09585	0.552812	0	0.00638826	-1.5617	1.24004	0.795058	0	0.144633	-0.000239808	0.504113	0.956656	0
	0.0241643	1.16312	0.33944	0	-0.014999	-3.26929	1.42521	0.857037	0	0.0384833	-1.463e-05	1.04055	0.570862	0
	0.0231267	1.13722	0.426907	0	0.00327929	-1.43632	1.26621	0.652981	0	0.0144978	-0.000252922	1.45092	0.736537	0
	-0.0173969	1.42016	0.393419	0	-0.0324444	-1.25614	1.52086	0.625881	0	0.124997	-0.000163394	0.606734	0.842521	0
	-0.0447071	1.60252	0.374676	0	-0.118885	-4.99874	2.07743	0.895952	0	0.17255	-0.000215179	0.297548	0.96732	0
	0.0843991	0.73195	0.890795	0	0.0636595	-1.73131	0.870743	0.944227	0	0.0647771	-4.27782e-05	0.871518	0.793053	0
	0.00934526	1.29102	0.126925	2.97308e-05	-0.0258883	-2.37435	1.5166	0.639205	0	0.0547728	-2.6462e-05	0.93941	0.869964	0
	0.0566141	0.898607	0.777245	0	0.0469657	-0.805434	0.963176	0.800009	0	0.12694	-0.000180866	0.572399	0.877295	0
	0.0770313	0.779776	0.864245	0	0.0524302	-1.65784	0.937283	0.936742	0	0.056387	-7.27441e-05	0.982778	0.582018	0
	0.0328924	1.065	0.568407	0	0.0128925	-1.66956	1.19884	0.753333	0	-0.0216554	5.02158e-05	1.39626	0.206809	6.53502e-11
	-0.0644286	1.78052	0.613197	0	-0.117268	-3.82386	2.12393	0.914324	0	0.065992	-2.42175e-05	0.834796	0.843861	0
	0.062556	0.879762	0.739358	0	0.033152	-2.4546	1.07654	0.89095	0	-0.0598424	0.000219155	1.51774	0.518094	0
	0.111891	0.544901	0.928241	0	0.0955211	-1.10315	0.649709	0.945114	0	-0.0986423	0.000117928	1.82251	0.764324	0
	0.0484294	0.942999	0.779852	0	0.0397274	-0.726425	1.00123	0.805201	0	0.00294653	-6.15472e-06	1.27332	0.0356325	0.393306
	-0.040195	1.57861	0.650326	0	-0.0649384	-1.85149	1.74055	0.850059	0	-0.00304871	8.6972e-05	1.20763	0.52073	0
	0.0446603	0.983628	0.863358	0	0.03482	-0.821454	1.04948	0.905226	0	0.0262516	-0.000128267	1.23409	0.325707	0
	0.0677511	0.8223	0.792309	0	0.0422105	-1.91115	0.989449	0.891386	0	0.115097	-7.18611e-05	0.567821	0.933202	0
	0.0285878	1.10433	0.513769	0	0.01386	-1.22945	1.20289	0.63821	0	0.00891361	-8.71549e-06	1.23866	0.104876	0.000296494
	-0.00749964	1.33854	0.144718	1.87274e-06	-0.0209553	-0.906759	1.42469	0.369444	0	0.0899122	-0.000102882	0.76523	0.869668	0
	0.0567373	0.875263	0.840517	0	0.0619791	0.437581	0.840184	0.847826	0	0.102318	-0.00013564	0.722311	0.813343	0
	0.00527048	1.24892	0.0765157	0.00988359	0.000315105	-0.346464	1.2809	0.122482	0.000191059	0.0935014	-0.000104186	0.705687	0.864395	0
	0.0276506	1.06469	0.529761	0	0.0132826	-1.19942	1.16084	0.660082	0	0.0891663	-0.000109769	0.783669	0.772857	0
	-0.061842	1.66882	0.727278	0	-0.0825918	-1.50163	1.80368	0.798271	0	0.0337637	-0.00023361	1.27188	0.603166	0
	0.000594497	1.2836	0.014938	0.566871	-0.015024	-1.30381	1.38813	0.561584	0	0.127868	-0.000180147	0.60774	0.905019	0
	0.0240917	1.09429	0.444174	0	0.0118892	-0.883065	1.17359	0.537908	0	0.0953806	-8.85628e-05	0.727939	0.932558	0
	0.0437741	0.951127	0.652475	0	0.030993	-1.06695	1.03666	0.707099	0	-0.0554399	5.92482e-05	1.59735	0.598289	0
	-0.0138077	1.40141	0.174511	1.23597e-09	-0.0590535	-3.27622	1.69551	0.790883	0	0.178128	-0.000420525	0.527368	0.943483	0
	0.0876349	0.687899	0.919769	0	0.0735819	-1.17312	0.781944	0.943657	0	0.0788072	-0.000265975	1.04634	0.579917	0
	-0.0587208	1.72045	0.637931	0	-0.100117	-2.99406	1.98946	0.88013	0	-0.0110073	5.51449e-05	1.27676	0.168275	8.56728e-08
	0.00558297	1.25322	0.099695	0.000127488	-0.0221506	-2.31515	1.43882	0.715405	0	0.00108487	-7.64173e-05	1.39264	0.541705	0
	0.0578071	0.899302	0.832608	0	0.0524908	-0.384731	0.933854	0.838988	0	0.163883	-0.000304988	0.439138	0.800385	0
	0.0504831	0.948963	0.709029	0	0.0252146	-2.10938	1.11806	0.872037	0	0.0838861	-0.000174232	0.910018	0.655067	0
	0.0625732	0.83335	0.834948	0	0.0427902	-1.38234	0.960983	0.905667	0	0.125118	-0.000224471	0.621538	0.831531	0
	0.0472181	0.96709	0.695034	0	0.0197954	-2.2892	1.15061	0.903593	0	-0.0227006	8.0697e-05	1.36221	0.421738	0
	-0.0391362	1.57631	0.424001	0	-0.0845999	-3.29012	1.87179	0.788055	0	0.137389	-0.000277084	0.619205	0.914448	0
	0.0590251	0.908763	0.762814	0	0.0376347	-1.78564	1.05191	0.85922	0	0.0621915	-0.00037921	1.16661	0.612506	0
	0.0690903	0.836459	0.913332	0	0.0563698	-0.888844	0.918526	0.94028	0	0.0592779	-8.74181e-05	0.979639	0.51255	0
	-0.0327981	1.49835	0.559664	0	-0.0503594	-1.46599	1.61587	0.704965	0	0.175351	-0.000277832	0.41233	0.932448	0
	0.0468993	1.07538	0.518595	0	0.00891317	-2.74898	1.32226	0.768005	0	0.11991	-0.000135512	0.602305	0.89905	0
q=3	0.0543936	0.791973	0.795681	0	0.0495435	-0.404876	0.82443	0.802127	0	0.0673293	-0.00016949	0.932206	0.512923	0
	0.0480482	0.844005	0.787222	0	0.0383408	-0.81036	0.908969	0.819439	0	0.116753	-0.000105648	0.475889	0.844544	0
	0.00255844	1.21542	0.0369173	0.156872	-0.0307947	-2.78427	1.43863	0.689437	0	-0.108889	0.000201181	1.7161	0.734787	0
	0.0763789	0.652426	0.811267	0	0.0613195	-1.25713	0.753206	0.842917	0	0.0805802	-9.73708e-05	0.753886	0.640922	0
	-0.0320077	1.37993	0.444821	0	-0.0320999	-0.00769655	1.38055	0.444824	0	-0.0377158	0.000161053	1.27138	0.704404	0
	0.0433698	0.916591	0.58013	0	0.0255257	-1.48961	1.03601	0.673151	0	0.0375379	-7.07365e-05	1.02357	0.26305	0
	0.0238307	1.00226	0.406786	0	0.0247967	0.0806421	0.995795	0.40747	0	0.0642469	-0.00015551	0.949145	0.594812	0
	0.0105058	1.14177	0.152286	4.30526e-09	-0.0158346	-2.19886	1.31804	0.567009	0	0.0928762	-0.00014579	0.728045	0.722218	0
	0.0494237	0.842586	0.755756	0	0.0574527	0.670251	0.788854	0.775894	0	0.0864438	-0.000216122	0.863697	0.71195	0
	0.00481868	1.209	0.087159	0.000815355	-0.0144183	-1.60588	1.33774	0.505313	0	0.088524	-5.14955e-05	0.650761	0.816023	0
	0.0371626	0.971657	0.558296	0	0.0343395	-0.235669	0.990549	0.561582	0	0.134162	-0.000327526	0.661137	0.78881	0
	0.0754987	0.667644	0.820166	0	0.0618426	-1.14	0.759033	0.847175	0	0.118298	-0.00014376	0.541378	0.858384	0
	0.00385264	1.22483	0.0604523	0.0203677	-0.0297679	-2.80659	1.44983	0.757056	0	0.0571694	-0.000100755	0.942165	0.546074	0
	-0.0573199	1.63185	0.672121	0	-0.0775137	-1.68575	1.76699	0.752647	0	0.116439	-0.00014934	0.586339	0.747116	0
	0.0688449	0.736809	0.806214	0	0.0542715	-1.21657	0.834337	0.842365	0	0.111324	-0.000183202	0.625412	0.785892	0
	0.00899706	1.20843	0.102704	7.89664e-05	-0.0313306	-3.3665	1.47831	0.666485	0	0.0740183	-0.00025254	0.977961	0.666059	0
	0.0633602	0.781598	0.775473	0	0.038007	-2.11645	0.951267	0.893524	0	0.143635	-0.000161711	0.346066	0.899224	0
	0.018666	1.11052	0.362051	0	0.00272993	-1.33032	1.21717	0.571477	0	-0.108552	8.6462e-05	1.81937	0.797612	0
	0.0593684	0.835883	0.661169	0	0.0493549	-0.835914	0.902895	0.680142	0	0.149589	-0.000155279	0.361903	0.922148	0
	0.0413127	0.931539	0.576169	0	0.0192459	-1.8421	1.07921	0.725105	0	0.0572598	-7.77769e-05	0.878521	0.470195	0
	-0.0781878	1.79616	0.750786	0	-0.113313	-2.93217	2.03122	0.892445	0	0.172785	-0.000276051	0.341675	0.884915	0
	-0.004007	1.24612	0.0886143	0.000664935	-0.0171186	-1.09454	1.33386	0.424143	0	0.146066	-0.0003017	0.550038	0.849318	0
	-0.0224904	1.39995	0.260905	0	-0.0630533	-3.38613	1.67141	0.721919	0	0.00072537	-0.00011762	1.3464	0.614754	0
	-0.106609	1.97867	0.8461	0	-0.134079	-2.29317	2.16251	0.901746	0	0.0933186	-0.000121468	0.623398	0.711552	0
	0.0818374	0.616282	0.83103	0	0.0658633	-1.3335	0.723183	0.862817	0	0.03149	-0.000101206	1.10753	0.371854	0
	-0.064302	1.69081	0.712706	0	-0.0949045	-2.55465	1.89561	0.862191	0	0.112292	-0.000218034	0.64251	0.739284	0
	-0.0755104	1.67489	0.775672	0	-0.0940408	-1.54689	1.7989	0.822077	0	0.0813972	-0.000188878	0.889782	0.441918	0
	0.0902492	0.621372	0.867662	0	0.0855206	-0.394741	0.653017	0.870096	0	0.206055	-0.000252462	0.0404095	0.905283	0
	0.0275373	1.00849	0.40482	0	0.0159751	-0.965199	1.08586	0.472226	0	0.166621	-0.000296026	0.407592	0.864442	0
	0.069944	0.78881	0.689624	0	0.0573843	-1.02976	0.872557	0.711688	0	0.115538	-0.000108438	0.462286	0.805198	0
	0.0307711	1.05417	0.37222	0	0.0105964	-1.68415	1.18919	0.510308	0	0.12403	-0.000140453	0.493844	0.854665	0
	0.0210743	1.03363	0.378021	0	0.0279016	0.569933	0.987943	0.41664	0	0.156881	-0.000267751	0.405819	0.858204	0
	0.0465835	0.855084	0.661095	0	0.0323702	-1.18651	0.950202	0.72132	0	0.0948993	-1.70161e-05	0.564932	0.896932	0
	-0.0442234	1.54294	0.537208	0	-0.0734861	-2.44281	1.73877	0.739702	0	0.0813684	-0.000279307	0.983472	0.749532	0
	0.0468995	0.826368	0.625633	0	0.019264	-2.30698	1.01131	0.81824	0	0.070841	-0.000238518	0.950807	0.634752	0
	-0.00718586	1.27664	0.11952	4.26166e-06	-0.0293373	-1.84917	1.42488	0.540424	0	0.0515835	-1.14083e-05	0.83539	0.656054	0
	0.0289695	1.00684	0.396373	0	-0.00603718	-2.9223	1.24111	0.791556	0	0.200274	-0.000339033	0.21238	0.902645	0
	0.00921724	1.20539	0.100399	0.000114112	-0.028714	-3.16644	1.45924	0.599491	0	0.0620326	-0.000211321	1.01559	0.662361	0
	0.109577	0.462269	0.815511	0	0.102096	-0.624465	0.512331	0.81939	0	0.123144	-0.000186977	0.566934	0.712572	0
	0.0534948	0.902246	0.56511	0	0.0241526	-2.44945	1.09861	0.718298	0	0.0457941	-1.70904e-05	0.881873	0.522313	0
	0.0740979	0.643484	0.769929	0	0.0512942	-1.90362	0.796091	0.841234	0	0.0710933	-8.73726e-05	0.782983	0.682529	0
	0.0703555	0.728539	0.78866	0	0.0631945	-0.597783	0.776461	0.796975	0	0.0460245	-3.70921e-05	0.888528	0.690407	0
	0.0545601	0.853226	0.59884	0	0.0359868	-1.55047	0.977522	0.666068	0	0.0108397	-1.48955e-05	1.13179	0.129345	4.1507e-06
	-0.0423805	1.4744	0.597319	0	-0.0683033	-2.164	1.64788	0.79369	0	-0.0810963	0.000135569	1.63233	0.541982	0
	0.0883966	0.593365	0.896205	0	0.0923909	0.333437	0.566635	0.898076	0	-0.0550791	0.000214177	1.30249	0.68955	0
	-0.0253692	1.45019	0.298526	0	-0.0725476	-3.93838	1.76592	0.848401	0	0.039144	-6.69811e-05	0.983062	0.327125	0
	-0.0203089	1.34937	0.239306	0	-0.0673858	-3.92991	1.66441	0.828815	0	-0.0894665	0.00018864	1.61362	0.737795	0
	-0.0748296	1.66953	0.61102	0	-0.1156	-3.40348	1.94238	0.774684	0	0.0960178	-0.000129386	0.67375	0.817921	0
	0.0472238	0.854453	0.655218	0	0.0258985	-1.7802	0.997166	0.780034	0	0.0311128	-6.31565e-05	1.03051	0.345445	0
	0.0707118	0.778899	0.637328	0	0.0309772	-3.31698	1.04481	0.8177	0	0.110238	-0.000246578	0.718584	0.725997	0
	-0.018724	1.3687	0.25834	0	-0.0491332	-2.53851	1.57221	0.653414	0	0.0214059	-4.19075e-05	1.08244	0.206924	4.81204e-12
	0.0516905	0.87937	0.568235	0	0.0274502	-2.02354	1.04159	0.684245	0	-0.0488731	2.45028e-05	1.52742	0.662617	0
	0.039263	0.910431	0.520162	0	0.0204711	-1.56872	1.03619	0.630392	0	0.0351638	-0.000434572	1.30782	0.665031	0
	0.0377037	0.928981	0.614174	0	0.0198698	-1.48875	1.04833	0.741552	0	0.162781	-0.000154537	0.255457	0.957581	0
	0.0318498	0.950509	0.670789	0	0.0239422	-0.660114	1.00343	0.711838	0	0.0995822	-0.000294242	0.817456	0.619142	0
	0.00514737	1.15668	0.110651	2.09255e-05	-0.00796523	-1.09462	1.24444	0.418125	0	0.0709745	-3.02378e-05	0.744417	0.778546	0
	-0.0292887	1.40579	0.389372	0	-0.0381296	-0.738031	1.46496	0.42412	0	0.148567	-0.00023601	0.375195	0.953699	0
	0.0267688	0.9446	0.353678	0	0.0321626	0.450264	0.908504	0.368076	0	0.134438	-0.000188456	0.487706	0.817115	0
	0.0135471	1.09499	0.227384	0	0.000485314	-1.09038	1.1824	0.387373	0	0.17656	-0.000204709	0.168776	0.949606	0
	-0.0173773	1.2984	0.297351	0	-0.0131423	0.353532	1.27006	0.314902	0	-0.0903496	4.05805e-05	1.78893	0.785022	0
	0.0465727	0.889953	0.707176	0	0.0338984	-1.05803	0.974772	0.758872	0	0.0394291	-6.15893e-06	0.938638	0.773691	0
	0.0123645	1.1079	0.266871	0	-0.00867617	-1.47021	1.24365	0.659956	0	0.128269	-0.000160984	0.462905	0.90221	0
	0.0160084	1.13061	0.215195	0	-0.0246427	-3.39349	1.40266	0.810777	0	0.0478117	-5.86926e-05	0.930383	0.430184	0
	0.00833888	1.137	0.157578	4.41214e-08	-0.00563983	-1.01103	1.22784	0.389459	0	-0.0473836	0.000107392	1.44301	0.39445	0
	-0.0395093	1.48648	0.65711	0	-0.0540382	-1.21285	1.58371	0.742479	0	-0.134111	0.000386731	1.77797	0.637276	0
	-0.0873413	1.80737	0.529829	0	-0.17822	-6.12421	2.38921	0.895321	0	-0.191834	0.000221524	2.27246	0.861628	0
	0.103724	0.513686	0.914211	0	0.0890703	-1.22331	0.611754	0.932694	0	-0.0357957	2.44913e-05	1.42379	0.527807	0
	0.016636	1.15569	0.21527	9.53793e-13	-0.0117978	-1.91612	1.33774	0.527598	0	-0.0106349	0.00010511	1.15488	0.522717	0
	0.0594191	0.794944	0.774172	0	0.0510255	-0.700685	0.851116	0.789819	0	-0.0119597	0.000130074	1.09938	0.597923	0
	0.0820363	0.646493	0.873375	0	0.0607591	-1.43384	0.782718	0.922349	0	0.110725	-5.10746e-05	0.488634	0.9293	0
	0.0360381	0.955446	0.557595	0	0.0202486	-1.31809	1.06111	0.658057	0	-0.00778706	3.7519e-05	1.21719	0.168452	6.56776e-10
	-0.0832048	1.79826	0.695094	0	-0.133832	-3.66378	2.12729	0.899164	0	0.0803159	-4.462e-05	0.699591	0.795467	0
	0.0624193	0.802612	0.690866	0	0.033261	-2.4341	0.997746	0.830917	0	0.114687	-0.0001582	0.570715	0.824252	0
	0.118905	0.403831	0.918546	0	0.107381	-0.776123	0.477605	0.925907	0	0.0901419	-4.78371e-05	0.587442	0.893653	0
	0.0411833	0.889906	0.664948	0	0.0408686	-0.0262654	0.892012	0.664988	0	0.0904208	-0.000119915	0.701096	0.77856	0
	-0.0770798	1.73291	0.7816	0	-0.0966447	-1.46321	1.86094	0.827323	0	0.00395309	-0.000232754	1.3844	0.575369	0
	0.0370754	0.948929	0.773225	0	0.0329924	-0.340843	0.976253	0.78276	0	0.134001	-0.000195733	0.494972	0.868184	0
	0.0756275	0.685123	0.84371	0	0.0546038	-1.5723	0.822696	0.902588	0	0.0659448	-1.79299e-05	0.774421	0.864605	0
	0.0253823	1.02846	0.38726	0	0.016716	-0.723447	1.08645	0.430981	0	-0.112366	0.000163534	1.77501	0.750739	0
	-0.0171373	1.3197	0.285329	0	-0.0233032	-0.415247	1.35917	0.315382	0	0.208824	-0.000518851	0.332195	0.913715	0
	0.0371932	0.909468	0.596415	0	0.0492719	1.00831	0.828636	0.657629	0	0.0763411	-0.000280014	0.990786	0.584794	0
	-0.0193075	1.30409	0.188845	1.42765e-10	-0.0131596	0.429584	1.26443	0.20506	2.75486e-11	-0.0398406	0.00013635	1.3021	0.315894	0
	0.0335379	0.93047	0.535752	0	0.0251491	-0.700285	0.98661	0.569014	0	-0.043449	1.38529e-05	1.51526	0.554572	0
	-0.122705	1.98377	0.823917	0	-0.146993	-1.75766	2.14162	0.852767	0	0.179762	-0.000352645	0.288185	0.775003	0
	-0.0264363	1.38286	0.518167	0	-0.0386014	-1.01552	1.46427	0.620352	0	0.08031	-0.000155906	0.817177	0.59963	0
	0.0221655	1.0179	0.407422	0	0.0149142	-0.524758	1.06503	0.445312	0	0.102509	-0.000185317	0.64394	0.718442	0
	0.0377483	0.882029	0.48505	0	0.0333104	-0.370472	0.911729	0.491861	0	-0.0316132	5.71519e-05	1.37008	0.362852	0
	-0.043732	1.51343	0.441299	0	-0.0922439	-3.51071	1.82872	0.794106	0	0.135381	-0.000272752	0.53888	0.866366	0
	0.0912071	0.573978	0.92299	0	0.0847861	-0.536019	0.616949	0.927658	0	0.17656	-0.000204709	0.168776	0.949606	0
	-0.100716	1.93194	0.725264	0	-0.152114	-3.71747	2.26595	0.880367	0	0.0375379	-7.07365e-05	1.02357	0.26305	0
	0.00655086	1.15449	0.107943	3.32418e-05	-0.0151187	-1.80894	1.29951	0.522055	0	0.0642469	-0.00015551	0.949145	0.594812	0
	0.0663919	0.757739	0.790355	0	0.072962	0.475465	0.715039	0.797363	0	0.146066	-0.0003017	0.550038	0.849318	0
	0.0542309	0.835064	0.703599	0	0.0303754	-1.99142	0.99471	0.831305	0	0.0710933	-8.73726e-05	0.782983	0.682529	0
	0.0759411	0.646058	0.889097	0	0.0650964	-0.757777	0.716025	0.90497	0	-0.108889	0.000201181	1.7161	0.734787	0
	0.044595	0.901472	0.678577	0	0.0223373	-1.85804	1.05042	0.833778	0	0.0642469	-0.00015551	0.949145	0.594812	0
	-0.0686798	1.68772	0.498914	0	-0.123016	-3.93217	2.04086	0.729576	0	0.143635	-0.000161711	0.346066	0.899224	0
	0.0592009	0.822039	0.714047	0	0.03895	-1.69051	0.957561	0.794948	0	0.0813972	-0.000188878	0.889782	0.441918	0
	0.0606222	0.796392	0.863628	0	0.0577355	-0.201706	0.815015	0.865356	0	0.0813684	-0.000279307	0.983472	0.749532	0
	-0.0498712	1.50175	0.619092	0	-0.0601546	-0.85845	1.57057	0.645462	0	0.123144	-0.000186977	0.566934	0.712572	0
	0.0469123	1.00835	0.430043	0	0.00320121	-3.16329	1.29243	0.690623	0	0.156881	-0.000267751	0.405819	0.858204	0
